# Supplementary material for: Salmonella Establishment in Agricultural Soil and Colonization of Crop Plants Depend on Soil Type and Plant Species
Source: Front Microbiol. 2019 May 15;10:967. doi: 10.3389/fmicb.2019.00967 (PMC6529577; doi:10.3389/fmicb.2019.00967)
Supplement: Supplementary file 1 [file Data_Sheet_1.xlsx]

## Sheet: Tabl. S1 fertilizer charact.
Table S1: Matrix characterization of organic fertilizers
Matrix characterization of chicken litter, used for the experiments with DS soil, performed by Landeskontrollverband Berlin Brandenburg eV, Waldsieversdorf. No Salmonella was detected (method BGK Kap. IV C1; 2006-09; LUFA Nord-West, Oldenburg)
	% FM	% TS	kg/t substrate
Total nitrogen (N)	1.11	3.09	11.05
Ammonium nitrogen (NH4-N)	0.41		4.1
Total phosphate (P2O5)	0.69	1.92	6.86
Total potassiumoxide (K2O)	0.78	2.2	7.8
Magnesiumoxide (MgO)	0.29	0.8	2.9
Phosphorus	0.3
Potassium	0.65
Magnesium	0.18
Dry substance (TS) in %	35.75
org. substance in % wet weight (FM)	18.5
pH value (CaCl2)	6.7
Matrix characterization of pig manure, used for the experiments with DS soil, performed by Landeskontrollverband Berlin Brandenburg eV, Waldsieversdorf. No Salmonella was detected (method BGK Kap. IV C1; 2006-09; LUFA Nord-West, Oldenburg)
	% FM	% TS	kg/m³
Total nitrogen (N)	0.839	4.8	8.39
Ammonium nitrogen (NH4-N)	0.258	1.48	2.58
Total phosphate (P2O5)	0.63	3.6	6.3
Total potassiumoxide (K2O)	0.44	2.52	4.4
Magnesiumoxide (MgO)	0.23	1.32	2.3
Sulfur	0.08	0.46	0.8
Calcium	0.51	2.92	5.1
Dry substance (TS) in %	17.48
Copper (Cu)	0.00224		128
Zinc (Zn)	0.01125		644
Matrix characterization of chicken litter, used for the experiments with AL soil, performed by Institut für Düngemittel und Saatgut (LUFA Nord-West), Hameln.
	% FM	% TS	kg/t substrate
Total nitrogen (N)	2.15	3.14	21.46
Ammonium nitrogen (NH4-N)	0.28	0.41	2.77
Total phosphate (P2O5)	1.88	2.75	18.8
Total potassiumoxide (K2O)	1.87	2.74	18.7
Magnesiumoxide (MgO)	0.7	1.02	6.97
Sulfur	0.24	0.35	2.39
Sodium	0.23	0.34	2.32
Calcium	7.04	10.3	70.4
Dry substance (TS) in %	68.36
org. substance in % wet weight (FM)	36.19	52.94
Mineral substance	32.17	47.06
Matrix characterization of pig manure, used for the experiments with AL soil, performed by Institut für Düngemittel und Saatgut (LUFA Nord-West), Hameln.
	% FM	% TS	kg/m³
Total nitrogen (N)	0.314	6.47	3.14
Ammonium nitrogen (NH4-N)	0.118	2.43	1.18
Total phosphate (P2O5)	0.27	5.57	2.7
Total potassiumoxide (K2O)	0.16	3.3	1.6
Magnesiumoxide (MgO)	0.09	1.86	0.9
Sulfur	0.04	0.82	0.4
Calcium	0.22	4.54	2.2
Dry substance (TS) in %	4.85
Copper (Cu)	0.00096		198
Zinc (Zn)	0.00475		980

## Sheet: Tabl. S2 CFU counts in soils
Table S2: Decrease in CFU counts of Salmonella strains in soil in response to different treatments, plants and soil types shown as slopes of linear regressions. For a better readability, the color code indicates a range between high and low decrease in CFU (red and green color, respectively)
				Salmonella strains
Plant	Soil type	Inoculation time	Fertilizer	14028s	Senftenberg	LT2
Lettuce	AL	mixing day	none	0.0294795	0.0339954	0.0521103
			pig manure	0.0162501	0.020731	0.021765
			chicken litter	0.0110751	0.0266083	0.0181064
		day 0	none	0.0326624	0.0432158	0.068079
			pig manure	0.0296992	0.0330587	0.0547902
			chicken litter	0.026192	0.0478329	0.0519008
	DS	mixing day	none	0.0836756	0.0845076	0.0904833
			pig manure	0.0488001	0.0510497	0.0594321
			chicken litter	0.0985985	0.0997943	0.103439
		day 0	none	0.0754344	0.0718646	0.0882587
			pig manure	0.0728948	0.0716833	0.084246
			chicken litter	0.11219	0.114691	0.170646
Corn salad	AL	mixing day	none	0.031192	0.0345356	0.0514804
			pig manure	0.0153544	0.02195	0.0231086
			chicken litter	0.00424084	0.0214099	0.0168478
		day 0	none	0.0326624	0.0432158	0.068079
			pig manure	0.026192	0.0478329	0.0519008
			chicken litter	0.026192	0.0478329	0.0519008
	DS	mixing day	none	0.0890323	0.0796851	0.117627
			pig manure	0.048225	0.055367	0.058549
			chicken litter	0.07411	0.0670775	0.0817259
		day 0	none	0.0728271	0.069136	0.0840274
			pig manure	0.0859334	0.0751314	0.0865107
			chicken litter	0.0798006	0.0788666	0.0926211

## Sheet: Tab. S3 diff. expr. in  lettuce
Table S3: Differentially expressed genes in lettuce
	baseMean	log2FoldChange	lfcSE	stat	p-value	p-adj	Gene.Name	Gene.Product
TCONS_00000207_g.261	1958.94	9.34581	0.546512	17.1008	1.46318e-65	9.91918e-63		Metalloendoproteinase 1
TCONS_00019813_g.22552	2138.19	8.68786	0.615927	14.1053	3.52128e-45	9.94645e-43		Metalloendoproteinase 1
TCONS_00018767_g.21242	27.7029	8.56534	1.23011	6.96306	3.32967e-12	1.17565e-10		Lignin-forming anionic peroxidase
TCONS_00024257_g.27976	15.2538	7.73798	1.32765	5.82832	5.59866e-09	1.36921e-07		Probable LRR receptor kinase
TCONS_00014301_g.16243	13.5982	7.55464	1.28635	5.87293	4.28166e-09	1.05935e-07		Glucan endo-1;3-beta-glucosidase
TCONS_00024171_g.27861	14.2203	6.64661	1.267	5.24593	1.55493e-07	3.1261e-06	CYP82A4	Cytochrome P450
TCONS_00002150_g.2399	7.44853	6.6224	1.3814	4.79398	1.63501e-06	2.72201e-05		Uncharacterized protein
TCONS_00028410_g.32708	131.01	6.57818	0.516106	12.7458	3.29096e-37	6.63991e-35		Uncharacterized protein
TCONS_00027400_g.31612	65.1158	6.43519	1.70916	3.76512	0.000166466	0.00182961		Uncharacterized protein
TCONS_00015160_g.17262	1350.29	6.43051	1.14943	5.59452	2.21228e-08	4.97263e-07		Hypothetical protein
TCONS_00030511_g.34881	238.49	6.09344	0.579594	10.5133	7.50257e-26	7.70627e-24	UGT85A24	7-deoxyloganetin glucosyltransferase
TCONS_00022775_g.26175	954.17	6.01885	0.2107	28.566	1.77719e-179	1.50599e-175	HSP70	Heat shock cognate 70 kDa protein
TCONS_00003625_g.4122	26.9193	6.01878	0.908483	6.62509	3.47033e-11	1.0973e-09	DIR21	Dirigent protein 21
TCONS_00013517_g.15376	158.915	6.00781	0.399974	15.0205	5.39181e-51	2.03068e-48	DIR19	Dirigent protein 19
TCONS_00023304_g.26862	18.3763	5.9715	1.12445	5.31059	1.0927e-07	2.2339e-06		Uncharacterized protein
TCONS_00017779_g.20055	62.4654	5.96381	0.600973	9.92359	3.28728e-23	2.79964e-21	ERF1B	Ethylene-responsive TF1B
TCONS_00001933_g.2157	876.128	5.90002	0.267939	22.02	1.85324e-107	5.23478e-104		Pathogenesis-related protein PR-1 type
TCONS_00014021_g.15932	7.36914	5.78179	1.36711	4.22919	2.3453e-05	0.000317731	DAT	Deacetylvindoline O-acetyltransferase
TCONS_00038418_g.43633	30.1063	5.77459	0.815097	7.08455	1.39501e-12	5.12856e-11	Solyc12g014110.1	Uncharacterized protein
TCONS_00033690_g.38369	2773.03	5.69131	0.154322	36.8794	9.87045e-298	1.67284e-293	nep2	Aspartic proteinase nepenthesin-2
TCONS_00038490_g.43720	7.44096	5.6853	1.36367	4.16913	3.05763e-05	0.000405166	NAC056	NAC transcription factor 56
TCONS_00017020_g.19300	3.69769	5.68402	1.61479	3.51998	0.000431584	0.00421827		Putative receptor-like protein kinase At5g39000
TCONS_00012526_g.14294	26.803	5.65899	0.824979	6.85956	6.90744e-12	2.33202e-10	RLP12	Receptor-like protein 12
TCONS_00024256_g.27975	119.874	5.57254	0.851246	6.54633	5.89671e-11	1.82701e-09		Probable LRR receptor kinase At4g08850
TCONS_00036968_g.41963	8.30698	5.54361	1.31095	4.22871	2.35038e-05	0.000318165	ABCG36	ABC transporter G family member 36
TCONS_00011580_g.13230	3.34395	5.49406	1.50789	3.64353	0.000268925	0.00279274	NAC090	NAC domain-containing protein 90
TCONS_00017017_g.19296	3.18488	5.47618	1.55107	3.53058	0.000414653	0.00406922		Hypothetical protein
TCONS_00030815_g.35200	6.62646	5.46713	1.35638	4.03066	5.56193e-05	0.000695159	lact-2	Beta-lactamase domain-containing protein 2
TCONS_00018476_g.20918	27.9619	5.34871	0.7298	7.32902	2.31847e-13	9.26732e-12		Uncharacterized protein
TCONS_00013184_g.15046	1716.6	5.28346	0.688977	7.66856	1.73945e-14	7.81966e-13	CYP82C4	Cytochrome P450 82C4
TCONS_00029353_g.33659	862.238	5.23864	0.204371	25.6331	6.53298e-145	2.76802e-141	nep1	Aspartic proteinase nepenthesin-1
TCONS_00020021_g.22818	2.65188	5.21623	1.73043	3.01441	0.00257476	0.0192488		Stigma-specific STIG1-like protein 2
TCONS_00036272_g.41178	10.5318	5.2089	1.22714	4.24477	2.18821e-05	0.000298357		Uncharacterized protein
TCONS_00016283_g.18462	53.0653	5.17487	0.527636	9.80765	1.04374e-22	8.54559e-21	CYP71A6	Cytochrome P450 71A6
TCONS_00038144_g.43215	920.113	5.11541	0.545691	9.3742	6.9702e-21	5.09185e-19	CYP71AV8	Cytochrome P450 71AV8
TCONS_00016361_g.18559	22.1186	4.94918	0.747538	6.62064	3.57655e-11	1.12878e-09	ANX2	Receptor-like protein kinase ANXUR2
TCONS_00009561_g.10820	11.9825	4.905	1.00252	4.89267	9.94785e-07	1.72565e-05	csd2	Probable cysteine desulfurase 2
TCONS_00011253_g.12797	34.8838	4.87328	0.585737	8.31991	8.80264e-17	4.92367e-15		Probable LRR receptor-like serine/threonine-protein kinase At4g08850;
TCONS_00032545_g.37156	4447.22	4.85756	0.647386	7.50333	6.22144e-14	2.62291e-12	CYP71A1	Cytochrome P450 71A1
TCONS_00030583_g.34956	507.28	4.8414	0.276564	17.5055	1.29985e-68	9.57821e-66		Probable aldo-keto reductase 2;
TCONS_00021866_g.25013	12.0598	4.82762	1.01346	4.7635	1.90263e-06	3.10953e-05	BRI1	Protein BRASSINOSTEROID INSENSITIVE 1
TCONS_00028234_g.32491	62.2834	4.82262	0.500092	9.64347	5.2385e-22	4.1294e-20	Solyc10g081930.1	Uncharacterized protein {ECO:0000313|EnsemblPlants:Solyc10g081930.1.1};
TCONS_00004069_g.4631	22.5532	4.76876	0.785193	6.07336	1.25262e-09	3.28629e-08		Hypothetical protein
TCONS_00030125_g.34434	847.481	4.7516	0.236879	20.0592	1.67907e-89	3.16188e-86	EP1	Epidermis-specific secreted glycoprotein EP1
TCONS_00032928_g.37556	12.0521	4.7501	1.01616	4.67455	2.94603e-06	4.65759e-05	WAK2	Wall-associated receptor kinase 2
TCONS_00024983_g.28895	31.4041	4.69911	0.674364	6.96821	3.20999e-12	1.14052e-10	ABCG36	ABC transporter G family member 36
TCONS_00003458_g.3975	2397.83	4.62731	0.664407	6.96457	3.29407e-12	1.16795e-10		Region of a membrane-bound protein predicted to be embedded in the membrane.
TCONS_00016087_g.18269	10.3471	4.62121	0.982427	4.70387	2.55281e-06	4.07393e-05	WRKY70	Probable WRKY transcription factor 70
TCONS_00032793_g.37428	12.6505	4.59717	0.879145	5.22913	1.70308e-07	3.39176e-06		Uncharacterized protein {ECO:0000313|EMBL:EOY14654.1};
TCONS_00012064_g.13788	195.124	4.59026	0.774331	5.92804	3.0657e-09	7.67465e-08		Uncharacterized protein {ECO:0000313|EMBL:KDP22994.1};
TCONS_00022705_g.26091	3155.11	4.51125	0.639808	7.05095	1.77703e-12	6.4768e-11		Hypothetical protein
TCONS_00001303_g.1415	12.3724	4.47129	0.917552	4.87307	1.0988e-06	1.88486e-05		Uncharacterized protein {ECO:0000313|EMBL:KRH57996.1; ECO:0000313|EnsemblPlants:GLYMA05G21360.1};
TCONS_00028672_g.32953	322.226	4.47097	1.02627	4.35651	1.32154e-05	0.000189649		Uncharacterized protein {ECO:0000313|EMBL:AES98377.1; ECO:0000313|EnsemblPlants:AES98377};
TCONS_00032725_g.37347	833.417	4.41887	1.05495	4.18868	2.80577e-05	0.000373839	2MMP	Metalloendoproteinase 2-MMP {ECO:0000303|PubMed:10574937}
TCONS_00006465_g.7281	17.1973	4.38835	0.769248	5.70473	1.16528e-08	2.7278e-07	CjBAp12	EG45-like domain containing protein
TCONS_00033452_g.38123	633.831	4.37942	0.568535	7.70299	1.32916e-14	6.12138e-13	CML45	Probable calcium-binding protein CML45
TCONS_00036564_g.41501	6391.49	4.36751	0.376628	11.5963	4.3012e-31	5.83174e-29	AATP1	AAA-ATPase ASD; mitochondrial
TCONS_00030591_g.34965	255.227	4.36243	0.280184	15.5699	1.16674e-54	5.49275e-52	EXLB1	Expansin-like B1;
TCONS_00030660_g.35028	14.3961	4.35635	0.890769	4.89055	1.00552e-06	1.74071e-05	AOX3	Ubiquinol oxidase 3; mitochondrial
TCONS_00025523_g.29475	33.9146	4.31109	0.541143	7.96664	1.63051e-15	8.15157e-14		Lignin-forming anionic peroxidase
TCONS_00029039_g.33322	3.17419	4.29833	1.4841	2.89625	0.00377655	0.0261779	PTI5	Pathogenesis-related genes transcriptional activator PTI5
TCONS_00033067_g.37691	96.127	4.29342	0.785227	5.46774	4.55811e-08	9.91666e-07		Hypothetical protein
TCONS_00033236_g.37879	33.788	4.28766	0.558025	7.68363	1.54646e-14	7.04553e-13	WRKY75	Probable WRKY transcription factor 75
TCONS_00037452_g.42433	10156.4	4.27669	0.225847	18.9362	5.73821e-80	7.48087e-77	CYP71B14	Cytochrome P450 71B14;
TCONS_00005165_g.5873	3.52901	4.25339	1.56651	2.71521	0.00662345	0.0415756	DTX16	Protein DETOXIFICATION 16 {ECO:0000303|PubMed:11739388};
TCONS_00006548_g.7362	303.319	4.2433	0.857468	4.94864	7.47335e-07	1.33325e-05		Root allergen protein;
TCONS_00006698_g.7523	496.451	4.2215	0.229768	18.3729	2.16695e-75	2.44836e-72		3-hydroxy-3-methylglutaryl-coenzyme A reductase
TCONS_00006578_g.7392	50.7886	4.21682	0.455685	9.25382	2.16616e-20	1.52333e-18	CCD4	Probable carotenoid cleavage dioxygenase 4; chloroplastic
TCONS_00033855_g.38536	2725.82	4.16922	0.597323	6.97985	2.95495e-12	1.05655e-10		Region of a membrane-bound protein predicted to be embedded in the membrane.
TCONS_00022238_g.25523	186.34	4.16358	0.586191	7.10277	1.22281e-12	4.51507e-11	ATL70	RING-H2 finger protein ATL70;
TCONS_00008980_g.10140	893.572	4.13336	0.430512	9.60103	7.91492e-22	6.09737e-20	CML38	Calcium-binding protein CML38
TCONS_00010216_g.11604	244.462	4.12341	0.23553	17.507	1.26766e-68	9.57821e-66		Auxin efflux carrier family protein isoform 1 {ECO:0000313|EMBL:EOX90622.1};
TCONS_00002778_g.3159	404.16	4.11297	0.214434	19.1806	5.37985e-82	8.28887e-79	ACS1	1-aminocyclopropane-1-carboxylate synthase
TCONS_00021617_g.24750	274.201	4.09923	0.633144	6.4744	9.51866e-11	2.86032e-09	UGT85C2	UDP-glycosyltransferase 85C2 {ECO:0000303|PubMed:15610349}
TCONS_00007503_g.8376	435.849	4.05226	0.21929	18.479	3.04683e-76	3.6884e-73		Probable LRR receptor-like serine/threonine-protein kinase At4g08850;
TCONS_00005445_g.6179	56.885	4.04926	0.42231	9.58836	8.94941e-22	6.83219e-20	CYP76AD1	Cytochrome P450 76AD1 {ECO:0000303|PubMed:22660548}
TCONS_00014060_g.15962	21.9841	4.01453	0.70827	5.66808	1.44409e-08	3.32533e-07	MYB4	Myb-related protein Myb4
TCONS_00013551_g.15443	940.283	3.9936	0.554603	7.20082	5.98506e-13	2.31059e-11	WAK3	Wall-associated receptor kinase 3
TCONS_00026467_g.30622	110.596	3.95405	0.641547	6.1633	7.12444e-10	1.92883e-08	Ripk4	Receptor-interacting serine/threonine-protein kinase 4
TCONS_00015889_g.18035	27.4536	3.9305	0.621585	6.32335	2.5595e-10	7.29049e-09		Glycine-rich family protein {ECO:0000313|EMBL:EEE87792.1};
TCONS_00014095_g.15994	4.72548	3.91299	1.31981	2.96482	0.00302865	0.0220015		Putative leucine-rich repeat receptor-like serine/threonine-protein kinase At2g24130;
TCONS_00020932_g.23930	22.7563	3.90999	0.635438	6.15321	7.59295e-10	2.04913e-08		Tropinone reductase homolog At5g06060 {ECO:0000305};
TCONS_00007807_g.8774	170.024	3.90004	0.747768	5.21558	1.83245e-07	3.63658e-06	Cht4	Chitinase 4
TCONS_00035349_g.40171	57.4287	3.89168	0.421477	9.23342	2.62135e-20	1.81333e-18	ERF098	Ethylene-responsive transcription factor ERF098
TCONS_00026790_g.30951	83.0168	3.8798	0.40451	9.59136	8.69339e-22	6.66677e-20		Cytochrome P450 CYP72A219
TCONS_00005554_g.6295	35.8929	3.87848	0.594052	6.52885	6.62752e-11	2.04596e-09	FLOT4	Flotillin-like protein 4
TCONS_00032755_g.37383	40.4939	3.85978	0.462717	8.34157	7.33133e-17	4.14171e-15	ACC1A	1-aminocyclopropane-1-carboxylate synthase 1
TCONS_00016292_g.18472	4.09178	3.85601	1.31404	2.93447	0.00334121	0.0236833		Uncharacterized protein {ECO:0000313|EMBL:EPS62427.1};
TCONS_00034538_g.39259	7702.3	3.84788	0.38614	9.96497	2.16936e-23	1.91491e-21	tlp	Thaumatin-like protein
TCONS_00005290_g.5965	504.613	3.83797	0.211924	18.1101	2.65413e-73	2.49901e-70		Glucan endo-1;3-beta-glucosidase {ECO:0000250|UniProtKB:Q03467}
TCONS_00018013_g.20342	4.1543	3.80345	1.38881	2.73865	0.00616925	0.0392384		Uncharacterized protein {ECO:0000313|EMBL:KDP42637.1};
TCONS_00018277_g.20650	48.2995	3.80326	0.410477	9.26545	1.94255e-20	1.38329e-18		Uncharacterized protein isoform 2 {ECO:0000313|EMBL:EOX92587.1};
TCONS_00021212_g.24264	65.7309	3.74375	0.347796	10.7642	5.07838e-27	5.66239e-25		Probable LRR receptor-like serine/threonine-protein kinase At4g08850;
TCONS_00015571_g.17692	553.186	3.72018	0.487159	7.63647	2.23252e-14	9.85332e-13		Root allergen protein;
TCONS_00010978_g.12468	22.1781	3.71701	0.640891	5.79975	6.64142e-09	1.61259e-07	WRKY55	WRKY transcription factor 55
TCONS_00018249_g.20627	1468.88	3.71572	0.137983	26.9287	1.0124e-159	5.71936e-156	DIR19	Dirigent protein 19
TCONS_00007204_g.8055	16.9795	3.69628	0.686189	5.38669	7.17683e-08	1.52231e-06	FER	Receptor-like protein kinase FERONIA
TCONS_00036271_g.41175	7.45537	3.67371	1.01541	3.61797	0.000296919	0.00303876		Uncharacterized protein {ECO:0000313|EMBL:EYU22934.1};
TCONS_00024414_g.28168	127.831	3.66515	0.312737	11.7196	1.01156e-31	1.4653e-29	BHLH41	Putative transcription factor bHLH041;
TCONS_00028637_g.32932	91.1874	3.64796	0.378966	9.62608	6.20513e-22	4.86873e-20	AATL1	Lysine histidine transporter-like 8
TCONS_00034835_g.39534	25.2118	3.63905	0.588147	6.18732	6.1197e-10	1.67555e-08	SPPA	Serine protease SPPA; chloroplastic
TCONS_00027560_g.31795	148.398	3.63355	0.340536	10.6701	1.40455e-26	1.52592e-24		Uncharacterized protein {ECO:0000313|EMBL:KJB42693.1};
TCONS_00009373_g.10570	327.863	3.6318	0.231814	15.6669	2.54799e-55	1.2701e-52		Hypothetical protein
TCONS_00013701_g.15611	30.5915	3.62526	1.18365	3.06277	0.00219296	0.0169632	ACA7	Alpha carbonic anhydrase 7
TCONS_00002074_g.2322	112.077	3.595	0.303411	11.8486	2.18781e-32	3.28133e-30	CHIT1	Chitotriosidase-1
TCONS_00017754_g.20033	4095.99	3.58437	0.555555	6.45188	1.10469e-10	3.29619e-09	CYP71B14	Cytochrome P450 71B14;
TCONS_00001570_g.1736	85.9979	3.56656	0.942243	3.78518	0.000153597	0.00170142	ERF105	Ethylene-responsive transcription factor ERF105
TCONS_00009538_g.10792	138.964	3.55637	0.349975	10.1618	2.93666e-24	2.78048e-22	PGSC0003DMG400037897	Uncharacterized protein {ECO:0000313|EnsemblPlants:PGSC0003DMT400088326};
TCONS_00032736_g.37362	6.86866	3.54562	1.0159	3.49014	0.000482773	0.00463309		Putative uncharacterized protein {ECO:0000313|EMBL:CAN79942.1};
TCONS_00026237_g.30356	242.835	3.53999	0.304302	11.6331	2.79698e-31	3.85392e-29	HIPP26	Heavy metal-associated isoprenylated plant protein 26
TCONS_00021885_g.25034	47.8023	3.53112	0.455847	7.74629	9.46156e-15	4.40535e-13		Coatomer subunit beta'-3
TCONS_00006776_g.7612	13.9379	3.5301	0.71387	4.94503	7.61337e-07	1.35253e-05		AAA-ATPase At3g28580;
TCONS_00033224_g.37866	650.503	3.51096	0.73249	4.79319	1.6415e-06	2.73015e-05	GSTU17	Glutathione S-transferase U17
TCONS_00018893_g.21411	1191.36	3.48805	0.223398	15.6136	5.88288e-55	2.84866e-52	WRKY70	Probable WRKY transcription factor 70
TCONS_00034321_g.39023	45.7851	3.48133	0.440923	7.89555	2.89031e-15	1.41575e-13		Ankyrin repeat-containing protein At3g12360;
TCONS_00009683_g.10980	176.93	3.47657	0.338497	10.2706	9.55914e-25	9.36464e-23	CYP82A4	Cytochrome P450 82A4;
TCONS_00023415_g.26987	8.01769	3.46435	0.934071	3.70887	0.000208185	0.00222888	LOX2.1	Linoleate 13S-lipoxygenase 2-1; chloroplastic
TCONS_00021723_g.24855	43.7856	3.4479	0.437653	7.87815	3.32263e-15	1.61816e-13		Uncharacterized protein {ECO:0000313|EMBL:CDP02910.1};
TCONS_00001323_g.1447	463.473	3.43636	0.503055	6.83099	8.43326e-12	2.808e-10	DTX16	Protein DETOXIFICATION 16 {ECO:0000303|PubMed:11739388};
TCONS_00001324_g.1449	34.5491	3.43058	0.545168	6.2927	3.11987e-10	8.82732e-09	DTX16	Protein DETOXIFICATION 16 {ECO:0000303|PubMed:11739388};
TCONS_00019390_g.22030	6.29945	3.41819	1.09239	3.12908	0.00175353	0.0140315	SD11	G-type lectin S-receptor-like serine/threonine-protein kinase SD1-1;
TCONS_00027839_g.32051	6.25527	3.41659	1.02269	3.3408	0.000835382	0.00742815		Probably inactive leucine-rich repeat receptor-like protein kinase At3g28040;
TCONS_00008252_g.9307	2140.21	3.41554	0.373535	9.14382	6.02871e-20	4.10339e-18		Uncharacterized protein {ECO:0000313|EMBL:EYU36154.1};
TCONS_00006642_g.7452	172.432	3.41004	0.255177	13.3635	9.88597e-41	2.29517e-38		Isoflavone reductase homolog;
TCONS_00031531_g.36024	2108.42	3.40902	0.199739	17.0673	2.59884e-65	1.69404e-62	FAD2	Delta(12)-fatty-acid desaturase FAD2 {ECO:0000303|PubMed:12481086}
TCONS_00035228_g.40054	819.338	3.38655	0.219543	15.4255	1.10368e-53	4.7962e-51	CYP71AV8	Cytochrome P450 71AV8
TCONS_00014315_g.16263	117.026	3.35684	0.279215	12.0224	2.70867e-33	4.33081e-31	HSP70-16	Heat shock 70 kDa protein 16;
TCONS_00017997_g.20324	4.98894	3.35562	1.10781	3.02906	0.00245316	0.018536		Probable glycosyltransferase At5g03795
TCONS_00022733_g.26117	6.03394	3.34771	1.03798	3.22521	0.00125882	0.0106036		Probable LRR receptor-like serine/threonine-protein kinase At4g08850;
TCONS_00017010_g.19290	17.2439	3.34539	0.685719	4.87866	1.0681e-06	1.83779e-05	CURL3	Brassinosteroid LRR receptor kinase
TCONS_00013577_g.15483	1051.49	3.34069	0.231265	14.4453	2.6829e-47	8.26722e-45	FAD12	Delta(12)-acyl-lipid-desaturase {ECO:0000303|PubMed:12354116}
TCONS_00025950_g.29978	50.2596	3.3104	0.409482	8.08437	6.24868e-16	3.24855e-14		Hypothetical protein
TCONS_00025466_g.29414	1701.31	3.30164	0.163986	20.1337	3.73851e-90	7.92004e-87	SALR	Salutaridine reductase {ECO:0000312|EMBL:ABO93462.1}
TCONS_00026782_g.30940	33.1702	3.28779	0.59954	5.48385	4.16168e-08	9.12447e-07		Uncharacterized protein {ECO:0000313|EMBL:KDO49696.1};
TCONS_00016931_g.19189	4303.04	3.27501	0.548306	5.97295	2.32997e-09	5.93811e-08	AATP1	AAA-ATPase ASD; mitochondrial
TCONS_00012180_g.13873	5726.49	3.27417	0.14785	22.1452	1.1602e-108	3.93261e-105	CYP82A4	Cytochrome P450 82A4;
TCONS_00035763_g.40586	8.74971	3.26332	0.885267	3.68626	0.000227578	0.00240311	faeA	Feruloyl esterase A
TCONS_00022926_g.26349	610.431	3.2588	0.19716	16.5287	2.27908e-61	1.33193e-58	PGIP	Polygalacturonase inhibitor
TCONS_00035101_g.39902	41.7825	3.22633	0.42428	7.60424	2.86582e-14	1.25587e-12	WAKL9	Wall-associated receptor kinase-like 9
TCONS_00024984_g.28896	3464.07	3.22527	0.169056	19.0781	3.83743e-81	5.41973e-78		Uncharacterized protein {ECO:0000313|EMBL:EOY13000.1};
TCONS_00016582_g.18796	706.417	3.225	0.24953	12.9243	3.28279e-38	7.04261e-36		Probable isoaspartyl peptidase/L-asparaginase 2
TCONS_00034889_g.39593	19.9058	3.22278	0.562161	5.73284	9.87628e-09	2.34759e-07	UGT85A24	7-deoxyloganetin glucosyltransferase
TCONS_00032475_g.37091	6.14445	3.21972	1.14656	2.80816	0.00498256	0.0330636	HPT1	Homogentisate phytyltransferase 1; chloroplastic
TCONS_00037265_g.42286	53.4803	3.20855	0.476247	6.73715	1.6152e-11	5.27445e-10	ERF1B	Ethylene-responsive transcription factor 1B
TCONS_00034994_g.39749	7.27046	3.20313	0.917708	3.49036	0.000482368	0.00463183		Lignin-forming anionic peroxidase
TCONS_00009701_g.10999	3.80918	3.19604	1.2068	2.64835	0.00808859	0.0488196	VICTR	Protein VARIATION IN COMPOUND TRIGGERED ROOT growth response
TCONS_00005555_g.6296	95.6137	3.19051	0.372348	8.56863	1.0472e-17	6.18398e-16	FLOT1	Flotillin-like protein 1
TCONS_00035377_g.40189	194.245	3.18331	0.223409	14.2488	4.56091e-46	1.33273e-43		Uncharacterized protein {ECO:0000313|EMBL:CDO96756.1};
TCONS_00006557_g.7375	96.8453	3.1679	0.334128	9.48109	2.51647e-21	1.87882e-19	DIR23	Dirigent protein 23
TCONS_00011063_g.12570	23.8069	3.16372	0.590228	5.36017	8.31456e-08	1.74184e-06	SRG1	Protein SRG1;
TCONS_00014737_g.16732	2534.08	3.12002	0.187003	16.6844	1.70282e-62	1.03069e-59		Region of a membrane-bound protein predicted to be embedded in the membrane.
TCONS_00018091_g.20444	38.7211	3.11983	0.479617	6.50484	7.77758e-11	2.38794e-09		Hypothetical protein
TCONS_00018518_g.20981	112.968	3.11084	0.276598	11.2468	2.40157e-29	2.94941e-27		Region of a membrane-bound protein predicted to be embedded in the membrane.
TCONS_00012065_g.13789	242.986	3.08232	0.261568	11.784	4.71849e-32	7.01483e-30		Uncharacterized protein {ECO:0000313|EMBL:KJB42693.1};
TCONS_00031812_g.36333	40.1429	3.07852	0.383937	8.01831	1.07214e-15	5.47307e-14		Uncharacterized protein {ECO:0000313|EMBL:EOY25914.1};
TCONS_00027569_g.31803	14.199	3.07124	0.726961	4.22476	2.39197e-05	0.000322764	NAC076	NAC domain-containing protein 76 {ECO:0000303|PubMed:15029955}
TCONS_00000683_g.757	280.263	3.05775	0.244719	12.495	7.95152e-36	1.49736e-33		1-aminocyclopropane-1-carboxylate oxidase homolog 6;
TCONS_00020034_g.22835	1428.71	3.05621	0.16729	18.2689	1.46413e-74	1.55088e-71	EP3	Endochitinase EP3 {ECO:0000303|PubMed:11525512}
TCONS_00032609_g.37224	4101.44	3.05456	0.481104	6.34908	2.16607e-10	6.2433e-09	tolB	Protein TolB {ECO:0000255|HAMAP-Rule:MF_00671}
TCONS_00037419_g.42410	17.9293	3.04844	0.566609	5.38015	7.44245e-08	1.57471e-06	N	TMV resistance protein N
TCONS_00037977_g.43027	1627.28	3.03329	0.203399	14.913	2.71292e-50	9.99535e-48		Root allergen protein;
TCONS_00036950_g.41932	101.904	3.02774	0.34953	8.66231	4.62311e-18	2.80833e-16	ACA13	Putative calcium-transporting ATPase 13; plasma membrane-type
TCONS_00029194_g.33470	2343.47	3.02725	0.172709	17.5281	8.75073e-69	7.06226e-66	XTH22	Xyloglucan endotransglucosylase/hydrolase protein 22
TCONS_00029259_g.33538	4199.88	2.99629	0.576104	5.20095	1.98267e-07	3.90725e-06	UGT76C2	UDP-glycosyltransferase 76C2
TCONS_00004209_g.4792	442.451	2.99444	0.278617	10.7475	6.08795e-27	6.7437e-25	SARD1	Protein SAR DEFICIENT 1 {ECO:0000303|PubMed:20921422}
TCONS_00014241_g.16154	152.103	2.99271	0.299043	10.0076	1.41084e-23	1.26513e-21	ERF1A	Ethylene-responsive transcription factor 1A
TCONS_00012514_g.14279	693.908	2.96506	0.259966	11.4056	3.92165e-30	5.07359e-28		AAA-ATPase At3g28580;
TCONS_00027950_g.32163	5.83723	2.9634	1.0943	2.70803	0.00676831	0.0423282	GEX1	Protein GAMETE EXPRESSED 1
TCONS_00036767_g.41716	1695.92	2.95644	0.378552	7.80988	5.72443e-15	2.73289e-13		(+)-menthofuran synthase
TCONS_00026659_g.30810	3857.27	2.95115	0.176187	16.7501	5.64954e-63	3.54624e-60	CYP71BL2	Costunolide synthase
TCONS_00011546_g.13198	7.93021	2.94167	0.956204	3.07641	0.00209509	0.016363	CNGC1	Cyclic nucleotide-gated ion channel 1
TCONS_00030688_g.35063	17.4886	2.93115	0.60205	4.8686	1.1239e-06	1.92402e-05	NAC090	NAC domain-containing protein 90;
TCONS_00014277_g.16199	98.723	2.91175	0.330868	8.80035	1.36394e-18	8.52991e-17	CXE15	Probable carboxylesterase 15
TCONS_00030363_g.34695	271.185	2.90486	0.22534	12.891	5.05698e-38	1.0581e-35	DIR21	Dirigent protein 21
TCONS_00021444_g.24513	99.7065	2.90227	0.27357	10.6089	2.70949e-26	2.90636e-24	WRKY50	Probable WRKY transcription factor 50
TCONS_00024261_g.27980	525.903	2.90053	0.247647	11.7124	1.10168e-31	1.58232e-29		Probable LRR receptor-like serine/threonine-protein kinase At4g08850;
TCONS_00027540_g.31771	1455.44	2.88445	0.421317	6.84627	7.5798e-12	2.53878e-10	DIR21	Dirigent protein 21
TCONS_00012057_g.13782	60.1989	2.87912	0.31576	9.11805	7.64849e-20	5.14391e-18	GT-3A	Trihelix transcription factor GT-3a
TCONS_00036535_g.41467	1546.44	2.86652	0.196469	14.5902	3.24336e-48	1.07781e-45		VQ motif;VQ
TCONS_00033716_g.38388	45.1492	2.86052	0.455328	6.28233	3.33528e-10	9.37499e-09		Metal ion binding protein; putative {ECO:0000313|EMBL:EEF37798.1};
TCONS_00017214_g.19500	1122.43	2.85922	0.434617	6.57872	4.74501e-11	1.48923e-09	naat-A	Nicotianamine aminotransferase A {ECO:0000312|EMBL:BAA87052.2}
TCONS_00024584_g.28392	215.614	2.84081	0.283034	10.037	1.04857e-23	9.45276e-22	ATL60	RING-H2 finger protein ATL60;
TCONS_00033660_g.38349	61.865	2.83154	0.350059	8.08875	6.02786e-16	3.14339e-14	MYB4	Myb-related protein Myb4
TCONS_00002226_g.2477	22.0337	2.82151	0.548753	5.14167	2.72306e-07	5.23247e-06	GSO1	LRR receptor-like serine/threonine-protein kinase GSO1
TCONS_00027177_g.31366	2129.73	2.81907	0.23417	12.0386	2.22823e-33	3.59657e-31	HSR4	Protein HYPER-SENSITIVITY-RELATED 4 {ECO:0000303|PubMed:15181213};
TCONS_00003154_g.3623	28.945	2.80973	0.455741	6.1652	7.03947e-10	1.90888e-08		Probable leucine-rich repeat receptor-like protein kinase At1g35710;
TCONS_00001595_g.1777	11.787	2.80864	0.695985	4.0355	5.44865e-05	0.000683521	GDPDL2	Glycerophosphodiester phosphodiesterase protein kinase domain-containing GDPDL2 {ECO:0000305}
TCONS_00012308_g.14031	5.46118	2.80546	0.930111	3.01626	0.00255911	0.0191656		Uncharacterized protein {ECO:0000313|EMBL:CDP01346.1};
TCONS_00027429_g.31645	1382.75	2.80024	0.155039	18.0616	6.39548e-73	5.41953e-70	UGT85C1	UDP-glycosyltransferase 85C1 {ECO:0000303|PubMed:15610349}
TCONS_00034797_g.39497	37.5889	2.79563	0.489092	5.71595	1.09092e-08	2.57148e-07		Hypothetical protein
TCONS_00009448_g.10678	494.748	2.78706	0.264202	10.549	5.13459e-26	5.30616e-24		Putative uncharacterized protein {ECO:0000313|EMBL:CCB50657.1};
TCONS_00004346_g.4947	21.3146	2.78695	0.522367	5.33523	9.5423e-08	1.97223e-06	4CLL7	4-coumarate--CoA ligase-like 7
TCONS_00010995_g.12486	3005.94	2.77242	0.398138	6.96345	3.32029e-12	1.17479e-10	ACO3	1-aminocyclopropane-1-carboxylate oxidase 3;
TCONS_00035006_g.39762	2530.14	2.77123	0.236243	11.7304	8.90163e-32	1.30056e-29	GN1	Lichenase;
TCONS_00032735_g.37361	86.7253	2.76086	0.341597	8.08221	6.3603e-16	3.29646e-14		Uncharacterized protein {ECO:0000313|EMBL:KDP42637.1};
TCONS_00020053_g.22847	378.654	2.75328	0.229754	11.9836	4.33031e-33	6.79538e-31		Cytochrome P450 CYP72A219
TCONS_00032931_g.37555	177.611	2.75222	0.222071	12.3934	2.83675e-35	5.22579e-33	WAK2	Wall-associated receptor kinase 2
TCONS_00033692_g.38370	286.914	2.74252	0.283976	9.65758	4.56535e-22	3.61559e-20	CML45	Probable calcium-binding protein CML45
TCONS_00028688_g.32966	2372.38	2.74053	0.17988	15.2353	2.06023e-52	8.31353e-50	HMG3	3-hydroxy-3-methylglutaryl-coenzyme A reductase 3
TCONS_00019156_g.21683	10.003	2.73568	0.734541	3.72434	0.000195825	0.00211796		Uncharacterized protein {ECO:0000313|EMBL:KDP43896.1};
TCONS_00010604_g.12097	203.33	2.72978	0.32066	8.51301	1.69476e-17	9.90441e-16		Hypothetical protein
TCONS_00025888_g.29919	113.796	2.72741	0.268978	10.1399	3.67519e-24	3.44128e-22		Uncharacterized protein {ECO:0000313|EMBL:EEE90393.2};
TCONS_00009450_g.10679	961.762	2.7252	0.16871	16.1532	1.07811e-58	5.89414e-56	PUP11	Probable purine permease 11;
TCONS_00025575_g.29523	1379.04	2.70482	0.178249	15.1744	5.22832e-52	2.06069e-49		Ankyrin repeat-containing protein At3g12360;
TCONS_00011154_g.12677	980.805	2.70078	0.174288	15.496	3.68893e-54	1.68973e-51	SUFE2	SufE-like protein 2; chloroplastic
TCONS_00019695_g.22426	29.6331	2.69989	0.432973	6.2357	4.49767e-10	1.25372e-08		Elongation factor 1-alpha
TCONS_00008385_g.9456	775.627	2.69779	0.460647	5.85652	4.72659e-09	1.16265e-07		Tetrahydrocannabinolic acid synthase
TCONS_00024320_g.28054	3487.15	2.69371	0.248061	10.859	1.80626e-27	2.04083e-25	UGT75C1	UDP-glycosyltransferase 75C1
TCONS_00034700_g.39399	104.855	2.69085	0.281098	9.57261	1.0424e-21	7.8869e-20	CYP76C1	Cytochrome P450 76C1;
TCONS_00017567_g.19858	1751.1	2.68559	0.400469	6.70611	1.99882e-11	6.47725e-10	OPR11	Putative 12-oxophytodienoate reductase 11
TCONS_00037619_g.42642	497.616	2.67496	0.473073	5.65444	1.56357e-08	3.58101e-07		Hypothetical protein
TCONS_00011545_g.13197	16.2704	2.66242	0.629302	4.23075	2.32912e-05	0.000316045	CNGC1	Cyclic nucleotide-gated ion channel 1
TCONS_00025887_g.29917	31.8633	2.66098	0.458946	5.79803	6.70998e-09	1.62691e-07		TIR-NBS-LRR resistance-like protein RGC151 {ECO:0000313|EMBL:ACY69610.1};
TCONS_00004073_g.4635	15.011	2.65908	0.65768	4.04312	5.27437e-05	0.000663623	WRKY33	Probable WRKY transcription factor 33
TCONS_00007969_g.8951	715.521	2.64759	0.219021	12.0883	1.21779e-33	1.98454e-31	CRRSP38	Cysteine-rich repeat secretory protein 38;
TCONS_00003469_g.3987	83.4013	2.64355	0.707694	3.73544	0.000187387	0.0020371	PAE8	Pectin acetylesterase 8 {ECO:0000303|PubMed:25115560}
TCONS_00032737_g.37363	144.117	2.64259	0.273613	9.65813	4.54063e-22	3.61289e-20	PSKR	Phytosulfokine receptor 1
TCONS_00037903_g.42939	1280.2	2.63213	0.185325	14.2028	8.80564e-46	2.52946e-43	PDR1	Pleiotropic drug resistance protein 1
TCONS_00010066_g.11417	3306.27	2.62933	0.45374	5.79479	6.84086e-09	1.65391e-07		Glycosyltransferase family protein 64 protein C5 {ECO:0000303|PubMed:24905498}
TCONS_00002942_g.3376	2177.43	2.62669	0.449133	5.84836	4.9643e-09	1.21935e-07		Hypothetical protein
TCONS_00017385_g.19672	2177.07	2.62473	0.170086	15.4317	1.00154e-53	4.46686e-51	PGIP	Polygalacturonase inhibitor
TCONS_00006096_g.6836	2288.36	2.61735	0.186033	14.0693	5.86558e-45	1.62967e-42		Putative methyltransferase DDB_G0268948;
TCONS_00019720_g.22454	10993	2.60788	0.122731	21.2488	3.38199e-100	8.18828e-97	FOX2	Flavin-dependent oxidoreductase FOX2 {ECO:0000303|PubMed:26352477}
TCONS_00008953_g.10111	86.9826	2.60628	0.281209	9.26815	1.89405e-20	1.35444e-18	NAC100	NAC domain-containing protein 100;
TCONS_00014260_g.16180	840.265	2.60573	0.143383	18.1733	8.4051e-74	8.37939e-71		Uncharacterized protein {ECO:0000313|EMBL:KDO62480.1};
TCONS_00007645_g.8525	728.041	2.60317	0.407965	6.38087	1.76085e-10	5.14533e-09		Ankyrin repeat-containing protein At2g01680;
TCONS_00034836_g.39535	67.9773	2.59647	0.345341	7.51856	5.53812e-14	2.35238e-12	SPPA	Serine protease SPPA; chloroplastic
TCONS_00015311_g.17416	93.4965	2.5937	0.260072	9.97299	2.0011e-23	1.77564e-21	XTH23	Probable xyloglucan endotransglucosylase/hydrolase protein 23
TCONS_00029374_g.33677	61.9123	2.59335	0.383558	6.76132	1.36744e-11	4.49136e-10	INRPK1	Receptor-like protein kinase
TCONS_00004987_g.5689	498.315	2.58989	0.615347	4.20882	2.56708e-05	0.0003442	ZAT12	Zinc finger protein ZAT12
TCONS_00036951_g.41933	75.267	2.57992	0.355361	7.26002	3.87045e-13	1.5255e-11	ACA12	Calcium-transporting ATPase 12; plasma membrane-type
TCONS_00013006_g.14843	69.5853	2.57728	0.335082	7.69149	1.45427e-14	6.64339e-13		Uncharacterized protein {ECO:0000313|EMBL:EYU22138.1};
TCONS_00037952_g.42997	1065.51	2.57229	0.807144	3.1869	0.00143808	0.0118775		Polyphenol oxidase; chloroplastic
TCONS_00032622_g.37236	28.431	2.56843	0.490818	5.23297	1.66811e-07	3.32602e-06	ERF110	Ethylene-responsive transcription factor ERF110
TCONS_00031315_g.35805	728.324	2.563	0.417183	6.1436	8.06724e-10	2.17022e-08		Uncharacterized acetyltransferase At3g50280;
TCONS_00019866_g.22612	32140.8	2.56292	0.187634	13.6591	1.78081e-42	4.79067e-40	PR2	Glucan endo-1;3-beta-glucosidase; acidic isoform GI9
TCONS_00036526_g.41457	1360.11	2.55819	0.175758	14.5552	5.4139e-48	1.76452e-45	LECRK42	L-type lectin-domain containing receptor kinase IV.2
TCONS_00003844_g.4360	336.669	2.5581	0.203174	12.5907	2.37592e-36	4.57581e-34	GPAT2	Probable glycerol-3-phosphate acyltransferase 2
TCONS_00003522_g.4033	2797.1	2.55714	0.189994	13.4591	2.7229e-41	6.68808e-39	CYP84A1	Cytochrome P450 84A1;
TCONS_00016177_g.18359	200.11	2.54772	0.201482	12.6449	1.19395e-36	2.35291e-34		Uncharacterized protein {ECO:0000313|EMBL:EMJ14698.1};
TCONS_00035102_g.39903	40.729	2.5464	0.395879	6.43226	1.25721e-10	3.71206e-09		Putative uncharacterized protein {ECO:0000313|EMBL:CAN64181.1};
TCONS_00028715_g.32999	874.355	2.54493	0.200005	12.7243	4.33205e-37	8.6376e-35	ERF1B	Ethylene-responsive transcription factor 1B
TCONS_00025272_g.29221	601.878	2.52177	0.437981	5.75772	8.52578e-09	2.04667e-07	CYP81E9	Isoflavone 3'-hydroxylase {ECO:0000303|PubMed:14617078}
TCONS_00034825_g.39521	4214.77	2.51861	0.164916	15.272	1.17479e-52	4.97758e-50	tolB	Protein TolB {ECO:0000255|HAMAP-Rule:MF_00671}
TCONS_00004102_g.4672	58.5616	2.51627	0.39651	6.34604	2.2093e-10	6.35707e-09	SYP121	Syntaxin-121
TCONS_00004834_g.5502	13832	2.51237	0.21772	11.5394	8.34767e-31	1.10528e-28	AOX1	Ubiquinol oxidase 1; mitochondrial
TCONS_00018319_g.20700	13.0046	2.50696	0.625195	4.00989	6.07471e-05	0.000749848		Plant protein of unknown function;Protein of unknown function DUF247; plant
TCONS_00018540_g.21007	33.4233	2.50587	0.493656	5.07614	3.8517e-07	7.1972e-06		Heavy metal transport/detoxification superfamily protein; putative {ECO:0000313|EMBL:EOX93596.1};
TCONS_00019020_g.21543	287.107	2.50148	0.236494	10.5774	3.79421e-26	4.01018e-24	N	TMV resistance protein N
TCONS_00022732_g.26115	59.0046	2.49848	0.325525	7.67524	1.65103e-14	7.48173e-13		Probable LRR receptor-like serine/threonine-protein kinase At4g08850;
TCONS_00031298_g.35784	757.115	2.48882	0.213754	11.6434	2.47969e-31	3.44474e-29	PSKR	Phytosulfokine receptor 1
TCONS_00018193_g.20551	38.2171	2.48079	0.412166	6.01892	1.75582e-09	4.54316e-08	RLK1	G-type lectin S-receptor-like serine/threonine-protein kinase RLK1;
TCONS_00018834_g.21324	116.59	2.47184	0.219455	11.2635	1.98674e-29	2.45776e-27	WAKL2	Wall-associated receptor kinase-like 2
TCONS_00003099_g.3558	35.254	2.4707	0.378505	6.52752	6.68681e-11	2.06051e-09	CRK10	Cysteine-rich receptor-like protein kinase 10;
TCONS_00010554_g.12040	125.473	2.46959	0.816326	3.02525	0.00248432	0.0187047		Hypothetical protein
TCONS_00017568_g.19860	466.872	2.46878	0.276346	8.93363	4.12266e-19	2.62672e-17	OPR2	12-oxophytodienoate reductase 2
TCONS_00037610_g.42627	351.056	2.45703	0.181461	13.5403	9.04586e-42	2.25455e-39	IKU2	Receptor-like protein kinase HAIKU2
TCONS_00027841_g.32053	7.44858	2.44572	0.802438	3.04786	0.00230474	0.0176585	BRL1	Serine/threonine-protein kinase BRI1-like 1
TCONS_00026012_g.30051	342.609	2.44396	0.162608	15.0298	4.6877e-51	1.80562e-48	DIR1	Dirigent protein 1
TCONS_00036123_g.40997	566.713	2.44361	0.149189	16.3793	2.68628e-60	1.51757e-57	PK1	Putative receptor protein kinase ZmPK1
TCONS_00024621_g.28443	203.986	2.43501	0.262592	9.27296	1.8105e-20	1.30019e-18	RGLG2	E3 ubiquitin-protein ligase RGLG2
TCONS_00017572_g.19863	202.245	2.42144	0.300637	8.05437	7.9886e-16	4.10275e-14	duf584	Putative DUF584 protein {ECO:0000313|EMBL:AFN53716.1};
TCONS_00037143_g.42163	1450.64	2.40683	0.205713	11.6999	1.27569e-31	1.81684e-29	WRKY70	Probable WRKY transcription factor 70
TCONS_00011605_g.13248	296.708	2.38372	0.244803	9.73732	2.08988e-22	1.68663e-20		Hypothetical protein
TCONS_00000265_g.306	963.547	2.38302	0.397401	5.99652	2.01593e-09	5.17668e-08		Putative uncharacterized protein {ECO:0000313|EMBL:CCB45874.1};
TCONS_00022966_g.26407	1842.19	2.38124	0.213457	11.1556	6.72443e-29	8.14041e-27	PER52	Peroxidase 52
TCONS_00003486_g.4002	521.759	2.38057	0.224818	10.5889	3.3548e-26	3.57592e-24	XTH23	Probable xyloglucan endotransglucosylase/hydrolase protein 23
TCONS_00019859_g.22606	216.673	2.37763	0.57795	4.1139	3.89028e-05	0.000504456		Probable glutathione S-transferase;
TCONS_00017440_g.19753	6139.5	2.37204	0.6382	3.71676	0.000201792	0.00217279	OPR11	Putative 12-oxophytodienoate reductase 11
TCONS_00028533_g.32837	5525.35	2.37098	0.355096	6.67699	2.439e-11	7.82883e-10		Probable nucleoredoxin 1
TCONS_00025411_g.29374	242.996	2.36941	0.50208	4.7192	2.36779e-06	3.79652e-05		WRKY15 {ECO:0000313|EMBL:AHC54620.1};
TCONS_00007327_g.8195	54.5876	2.36617	0.34847	6.79018	1.11998e-11	3.69287e-10		G-type lectin S-receptor-like serine/threonine-protein kinase At1g11330;
TCONS_00025621_g.29585	40.99	2.36206	0.448437	5.26732	1.38431e-07	2.79301e-06	ZAT12	Zinc finger protein ZAT12
TCONS_00019858_g.22604	1052.39	2.36196	0.748766	3.15447	0.00160791	0.0130611		Probable glutathione S-transferase;
TCONS_00006983_g.7836	15.3338	2.36136	0.733356	3.21994	0.00128216	0.0107575	CYP71A1	Cytochrome P450 71A1
TCONS_00028270_g.32540	354.459	2.3571	0.154415	15.2647	1.31519e-52	5.43656e-50	OPR2	12-oxophytodienoate reductase 2
TCONS_00027912_g.32122	143.723	2.35688	0.20729	11.37	5.90204e-30	7.57786e-28	PGSC0003DMG400029315	Uncharacterized protein {ECO:0000313|EnsemblPlants:PGSC0003DMT400075376};
TCONS_00022493_g.25823	109.62	2.35148	0.286774	8.19975	2.40891e-16	1.30435e-14		Metal ion binding protein; putative {ECO:0000313|EMBL:EEF37798.1};
TCONS_00001613_g.1793	206.495	2.3507	0.268031	8.77025	1.78268e-18	1.11077e-16		Uncharacterized protein {ECO:0000313|EMBL:CDO97229.1};
TCONS_00002833_g.3216	290.983	2.33723	0.495412	4.71774	2.38483e-06	3.82024e-05		Cytochrome b561 and DOMON domain-containing protein At5g35735
TCONS_00008870_g.10011	1268.08	2.33607	0.180394	12.9498	2.35423e-38	5.11531e-36		Umecyanin {ECO:0000303|PubMed:5490233}
TCONS_00012773_g.14588	47.5544	2.33278	0.336045	6.94186	3.86963e-12	1.36063e-10	SKP1A	SKP1-like protein 1A
TCONS_00010588_g.12080	1760.39	2.3321	0.162693	14.3344	1.33387e-46	4.03685e-44		Germacrene A synthase short form
TCONS_00024532_g.28321	588.232	2.32986	0.275326	8.4622	2.62377e-17	1.50738e-15		WRKY1 transcription factor {ECO:0000313|EMBL:AGR40496.1};
TCONS_00034453_g.39160	401.058	2.32164	0.198685	11.685	1.52005e-31	2.12907e-29		Region of a membrane-bound protein predicted to be embedded in the membrane.
TCONS_00036385_g.41306	1978.55	2.31361	0.521978	4.4324	9.31916e-06	0.000137102	PARA	Probable glutathione S-transferase parA;
TCONS_00026783_g.30941	1028.38	2.30755	0.187306	12.3196	7.10108e-35	1.24071e-32		Cytochrome P450 CYP72A219
TCONS_00008557_g.9653	54.3012	2.30494	0.336396	6.85185	7.29011e-12	2.45144e-10		Probable LRR receptor-like serine/threonine-protein kinase At1g34110;
TCONS_00000059_g.74	873.838	2.30397	0.484111	4.75917	1.9439e-06	3.16172e-05	CML30	Probable calcium-binding protein CML30
TCONS_00033628_g.38317	94.9543	2.30385	0.301189	7.64919	2.02252e-14	8.97321e-13	LBD41	LOB domain-containing protein 41;
TCONS_00006086_g.6828	7.59769	2.3033	0.773314	2.97848	0.00289686	0.0212721		G-type lectin S-receptor-like serine/threonine-protein kinase At4g11900;
TCONS_00032763_g.37392	9.34074	2.28899	0.82517	2.77396	0.00553791	0.0359466	3MAT	Malonyl-coenzyme A:anthocyanin 3-O-glucoside-6''-O-malonyltransferase {ECO:0000303|PubMed:12481098}
TCONS_00029043_g.33326	85.488	2.28783	0.277621	8.24084	1.71009e-16	9.31915e-15		Probable LRR receptor-like serine/threonine-protein kinase At4g08850;
TCONS_00027326_g.31528	143.755	2.28121	0.235334	9.6935	3.21333e-22	2.58102e-20	GDPDL2	Glycerophosphodiester phosphodiesterase protein kinase domain-containing GDPDL2 {ECO:0000305}
TCONS_00030428_g.34772	65.5906	2.28113	0.359597	6.34356	2.24516e-10	6.44932e-09		Putative uncharacterized protein {ECO:0000313|EMBL:EEF42768.1};
TCONS_00037493_g.42481	108.591	2.28104	0.293179	7.78038	7.23097e-15	3.41366e-13		Region of a membrane-bound protein predicted to be embedded in the membrane.
TCONS_00012861_g.14678	625.232	2.27795	0.200604	11.3554	6.97028e-30	8.81584e-28		Uncharacterized protein {ECO:0000313|EMBL:EXB80107.1};
TCONS_00036999_g.41997	705.738	2.2769	0.713881	3.18947	0.00142535	0.0118011		Uncharacterized protein {ECO:0000313|EMBL:EOY23898.1};
TCONS_00004344_g.4946	750.025	2.27617	0.480354	4.73853	2.15274e-06	3.47142e-05		Umecyanin {ECO:0000303|PubMed:5490233}
TCONS_00035347_g.40167	251.464	2.27245	0.228117	9.96176	2.2407e-23	1.94745e-21	CKX5	Cytokinin dehydrogenase 5
TCONS_00018427_g.20852	289.082	2.2723	0.17723	12.8211	1.24845e-37	2.54925e-35	ANAC094	Putative NAC domain-containing protein 94;
TCONS_00023749_g.27370	5690.62	2.26925	0.184749	12.2829	1.11953e-34	1.9361e-32		Miraculin
TCONS_00003832_g.4342	6868.13	2.26673	0.174511	12.9891	1.41121e-38	3.10612e-36	CYP82A4	Cytochrome P450 82A4;
TCONS_00024140_g.27826	1937.73	2.26463	0.195029	11.6118	3.59165e-31	4.90898e-29	PBP1	Calcium-binding protein PBP1
TCONS_00021854_g.24999	16.8786	2.25641	0.593872	3.7995	0.000144991	0.00162628	GLR2.2	Glutamate receptor 2.2
TCONS_00022529_g.25872	675.444	2.25625	0.167838	13.4431	3.38116e-41	8.18626e-39		TO118-23rc {ECO:0000313|EMBL:ABA27080.1};
TCONS_00009379_g.10592	85.0687	2.25413	0.348902	6.46064	1.04261e-10	3.12195e-09	HSC-2	Heat shock cognate 70 kDa protein 2;
TCONS_00016687_g.18918	387.442	2.24877	0.262646	8.56199	1.10933e-17	6.52809e-16	NAC68	NAC domain-containing protein 68;
TCONS_00030703_g.35092	53.4266	2.24797	0.342539	6.56266	5.28552e-11	1.64667e-09		Putative quinone-oxidoreductase homolog; chloroplastic;
TCONS_00027059_g.31222	141.92	2.24346	0.237865	9.43167	4.03617e-21	2.97413e-19	ERF2	Ethylene-responsive transcription factor 2
TCONS_00037420_g.42411	26.1997	2.23631	0.463445	4.8254	1.39725e-06	2.33998e-05		TIR-NBS-LRR resistance-like protein RGC151 {ECO:0000313|EMBL:ACY69610.1};
TCONS_00028226_g.32482	5920.08	2.23597	0.162156	13.7891	2.96575e-43	8.10703e-41	ABCC7	ABC transporter C family member 7
TCONS_00032699_g.37310	37.3796	2.23274	0.430483	5.18659	2.14176e-07	4.20608e-06		Uncharacterized protein {ECO:0000313|EMBL:KDP40469.1};
TCONS_00014956_g.17040	40.5259	2.23011	0.437627	5.09591	3.47076e-07	6.55038e-06	BAP2	BON1-associated protein 2
TCONS_00016293_g.18473	6.89919	2.22957	0.782982	2.84753	0.00440597	0.0298212		Uncharacterized protein {ECO:0000313|EMBL:EPS62427.1};
TCONS_00019075_g.21593	440.758	2.2263	0.184138	12.0904	1.18737e-33	1.95373e-31		Uncharacterized protein {ECO:0000313|EMBL:KDP21749.1};
TCONS_00031316_g.35804	9.93114	2.22136	0.668314	3.32382	0.000887932	0.00780532		Uncharacterized acetyltransferase At3g50280;
TCONS_00019831_g.22567	532.899	2.21072	0.24516	9.01748	1.92457e-19	1.27413e-17	ERF2	Ethylene-responsive transcription factor 2
TCONS_00021757_g.24899	159.798	2.20922	0.267515	8.25829	1.47768e-16	8.10477e-15	TIP1-1	Aquaporin TIP1-1
TCONS_00037231_g.42255	1301.41	2.20866	0.184272	11.9859	4.21421e-33	6.67499e-31	MPK3	Mitogen-activated protein kinase 3
TCONS_00034348_g.39042	707.534	2.20566	0.148441	14.8589	6.09557e-50	2.19804e-47	CYP76B1	7-ethoxycoumarin O-deethylase
TCONS_00031682_g.36192	21.7665	2.20312	0.449827	4.8977	9.6966e-07	1.68725e-05	CRK26	Cysteine-rich receptor-like protein kinase 26;
TCONS_00003040_g.3469	70.8894	2.19481	0.363443	6.03894	1.55131e-09	4.04486e-08	SBP1	Squamosa promoter-binding protein 1
TCONS_00013269_g.15122	7.74905	2.19107	0.761294	2.87808	0.00400099	0.0274974		G-type lectin S-receptor-like serine/threonine-protein kinase At4g03230;
TCONS_00022741_g.26124	139.732	2.18794	0.227623	9.61213	7.10641e-22	5.49951e-20	CYP71A1	Cytochrome P450 71A1
TCONS_00002595_g.2949	786.107	2.18468	0.150634	14.5032	1.15681e-47	3.69917e-45		Alcohol dehydrogenase-like 4;
TCONS_00008361_g.9434	56.7052	2.18414	0.427482	5.10931	3.23331e-07	6.1227e-06	PXL2	Leucine-rich repeat receptor-like protein kinase PXL2
TCONS_00001483_g.1636	12007.7	2.1818	0.147383	14.8036	1.38879e-49	4.90359e-47	LYM2	LysM domain-containing GPI-anchored protein 2
TCONS_00026086_g.30156	63.3344	2.18148	0.416766	5.23429	1.65618e-07	3.31002e-06	PPI1	Proton pump-interactor 1
TCONS_00029952_g.34277	776.207	2.17909	0.227588	9.57471	1.02143e-21	7.76285e-20		Ankyrin repeat-containing protein At5g02620;
TCONS_00030004_g.34306	133.13	2.17311	0.701754	3.09668	0.00195699	0.0154338	SAMT	Salicylate carboxymethyltransferase
TCONS_00002128_g.2383	54.1011	2.17004	0.335139	6.47504	9.47876e-11	2.85339e-09	KAT1	3-ketoacyl-CoA thiolase 1; peroxisomal
TCONS_00026886_g.31064	5040.82	2.16965	0.195945	11.0728	1.70065e-28	2.00157e-26		Cytochrome P450 CYP72A219
TCONS_00012309_g.14033	55.426	2.16904	0.300906	7.20837	5.66275e-13	2.19616e-11		Transmembrane 53 {ECO:0000313|EMBL:KHF99074.1};
TCONS_00027446_g.31666	324.76	2.16155	0.204411	10.5745	3.91109e-26	4.09167e-24		Uncharacterized protein {ECO:0000313|EMBL:EXB88531.1};
TCONS_00014240_g.16153	513.787	2.15357	0.198043	10.8742	1.52912e-27	1.75105e-25	ERF1A	Ethylene-responsive transcription factor 1A
TCONS_00023362_g.26924	51.9329	2.1521	0.329484	6.53172	6.50196e-11	2.01086e-09	MYB44	Transcription factor MYB44
TCONS_00034796_g.39496	58.4164	2.14598	0.345409	6.21288	5.20223e-10	1.43505e-08		Hypothetical protein
TCONS_00035548_g.40347	98.9504	2.1438	0.361102	5.93682	2.90599e-09	7.29639e-08		Region of a membrane-bound protein predicted to be embedded in the membrane.
TCONS_00011279_g.12843	12.9368	2.14323	0.593093	3.61365	0.000301922	0.00308066		Uncharacterized protein {ECO:0000313|EMBL:EEE84788.1};
TCONS_00024531_g.28320	1531.76	2.14081	0.225968	9.47397	2.69404e-21	2.00257e-19	WRKY41	Probable WRKY transcription factor 41
TCONS_00026238_g.30358	4077.87	2.1388	0.165746	12.9041	4.26959e-38	9.04512e-36	GH3.3	Indole-3-acetic acid-amido synthetase GH3.3
TCONS_00019723_g.22456	4003.25	2.13619	0.207174	10.3111	6.28109e-25	6.22525e-23		BTB/POZ domain-containing protein At5g41330
TCONS_00004343_g.4945	819.006	2.12929	0.174021	12.2358	2.00097e-34	3.35766e-32		Umecyanin {ECO:0000303|PubMed:5490233}
TCONS_00012719_g.14522	11.2268	2.1263	0.627104	3.39067	0.000697218	0.00638382		Putative receptor-like protein kinase At5g39000;
TCONS_00003006_g.3437	1443.96	2.12338	0.156453	13.572	5.87027e-42	1.53061e-39		Umecyanin {ECO:0000303|PubMed:5490233}
TCONS_00032170_g.36761	244.887	2.12284	0.207435	10.2337	1.39995e-24	1.34809e-22	RLP2	Receptor-like protein 2
TCONS_00006087_g.6829	103.085	2.12224	0.619175	3.42754	0.000609084	0.00567496	CRK14	Cysteine-rich receptor-like protein kinase 14;
TCONS_00010603_g.12096	531.943	2.12212	0.409613	5.18081	2.20928e-07	4.31867e-06		Putative uncharacterized protein {ECO:0000313|EMBL:EEF34912.1};
TCONS_00013238_g.15093	155.275	2.12159	0.208647	10.1683	2.74634e-24	2.61488e-22	CYP82A4	Cytochrome P450 82A4;
TCONS_00026269_g.30382	1060.84	2.1192	0.200359	10.577	3.80953e-26	4.01018e-24	RCH2	Receptor-like protein kinase 2;
TCONS_00005599_g.6319	3669.06	2.11781	0.372522	5.68506	1.30768e-08	3.04432e-07	CYP81E1	Isoflavone 2'-hydroxylase
TCONS_00032857_g.37491	40.8171	2.11751	0.373529	5.66893	1.43691e-08	3.31802e-07	RHA2A	E3 ubiquitin-protein ligase RHA2A
TCONS_00031996_g.36552	764.137	2.11489	0.226302	9.34543	9.1518e-21	6.65686e-19	TCEA2	Tuliposide A-converting enzyme 2; chloroplastic
TCONS_00014852_g.16870	817.332	2.11231	0.189608	11.1404	7.97325e-29	9.51624e-27	EBF2	EIN3-binding F-box protein 2
TCONS_00010120_g.11478	414.406	2.11208	0.512874	4.11813	3.81962e-05	0.000496053		Hypothetical protein
TCONS_00014408_g.16359	38.69	2.10536	0.367868	5.72312	1.04584e-08	2.47902e-07	WAKL3	Wall-associated receptor kinase-like 3
TCONS_00000564_g.623	271.554	2.1037	0.208155	10.1064	5.17366e-24	4.76539e-22	AMT1-1	Ammonium transporter 1 member 1
TCONS_00001572_g.1737	276.25	2.09865	0.187651	11.1838	4.89658e-29	5.97031e-27	desi1	Desumoylating isopeptidase 1
TCONS_00024569_g.28377	2018.8	2.094	0.213034	9.82944	8.40881e-23	6.95183e-21		Hypothetical protein
TCONS_00019160_g.21687	733.032	2.09276	0.47076	4.4455	8.7688e-06	0.000129454	CYP83B1	Cytochrome P450 83B1
TCONS_00009918_g.11248	11.1668	2.09158	0.745766	2.8046	0.00503785	0.0333782		Putative uncharacterized protein {ECO:0000313|EMBL:CBI25443.3};
TCONS_00008360_g.9433	93.3544	2.09126	0.28352	7.37607	1.63032e-13	6.61021e-12	BnaC05g27570D	BnaC05g27570D protein {ECO:0000313|EMBL:CDX73349.1};
TCONS_00026371_g.30501	13.2636	2.08618	0.602552	3.46224	0.000535707	0.00506932		1-aminocyclopropane-1-carboxylate oxidase homolog 3;
TCONS_00011418_g.13037	14.7603	2.08526	0.607293	3.43369	0.000595426	0.00557222		Probably inactive leucine-rich repeat receptor-like protein kinase At3g28040;
TCONS_00030513_g.34885	109.08	2.08241	0.276399	7.53405	4.91888e-14	2.11051e-12	ERF104	Ethylene-responsive transcription factor ERF104
TCONS_00022725_g.26108	4516.8	2.08025	0.205805	10.1079	5.09905e-24	4.72234e-22	EDS1	Protein EDS1 {ECO:0000305}
TCONS_00028502_g.32802	7574.97	2.06798	0.159203	12.9896	1.40202e-38	3.10612e-36		Transmembrane protein; putative {ECO:0000313|EMBL:KEH35396.1};
TCONS_00023448_g.27023	15.3335	2.05233	0.534928	3.83664	0.000124729	0.00143198		Hypothetical protein
TCONS_00002892_g.3317	112.649	2.05006	0.373262	5.49228	3.96779e-08	8.72193e-07	CYP81E8	Cytochrome P450 81E8 {ECO:0000303|PubMed:14617078}
TCONS_00007810_g.8777	396.984	2.04982	0.20384	10.056	8.64531e-24	7.83534e-22	3MAT	Malonyl-coenzyme A:anthocyanin 3-O-glucoside-6''-O-malonyltransferase {ECO:0000303|PubMed:12481098}
TCONS_00008880_g.10018	187.311	2.04565	0.219194	9.33258	1.03324e-20	7.48348e-19	NAC019	NAC domain-containing protein 19
TCONS_00005666_g.6393	10.5418	2.04525	0.691769	2.95654	0.00311108	0.0225039	PAP20	Probable purple acid phosphatase 20;
TCONS_00002287_g.2553	701.923	2.04444	0.176631	11.5747	5.53835e-31	7.39087e-29	3MAT	Malonyl-coenzyme A:anthocyanin 3-O-glucoside-6''-O-malonyltransferase {ECO:0000303|PubMed:12481098}
TCONS_00032767_g.37395	805.553	2.04079	0.158494	12.8762	6.13121e-38	1.26722e-35	PME20	Probable pectinesterase/pectinesterase inhibitor 20
TCONS_00024009_g.27654	176.316	2.03827	0.228135	8.93451	4.08974e-19	2.61558e-17		Region of a membrane-bound protein predicted to be embedded in the membrane.
TCONS_00013623_g.15539	19.3216	2.03781	0.57761	3.52801	0.000418697	0.00410415	OSJNBb0118P14.3	OSJNBb0118P14.3 protein {ECO:0000313|EMBL:CAD40681.2};
TCONS_00013097_g.14941	12.4199	2.03528	0.687783	2.95919	0.00308452	0.0223404	UGT76A2	UDP-glucose iridoid glucosyltransferase
TCONS_00024133_g.27818	14535	2.03049	0.170577	11.9037	1.13278e-32	1.71413e-30	EXO	Protein EXORDIUM
TCONS_00034315_g.39022	85.8525	2.02912	0.258271	7.85657	3.94804e-15	1.90631e-13	CAM6	Calmodulin-6
TCONS_00019098_g.21604	127.845	2.0255	0.253872	7.9784	1.4824e-15	7.47731e-14		Mannose/glucose-specific lectin
TCONS_00008694_g.9823	3411.58	2.02512	0.186208	10.8756	1.50707e-27	1.73754e-25	ntpR	Protein NtpR;
TCONS_00001586_g.1769	5494.11	2.02388	0.449269	4.50483	6.64259e-06	0.000100337	TL1	Thaumatin-like protein 1;
TCONS_00019101_g.21606	134.771	2.01592	0.289045	6.97442	3.07135e-12	1.09355e-10		Mannose/glucose-specific lectin
TCONS_00028879_g.33191	7471.4	2.0096	0.162322	12.3804	3.33857e-35	6.01937e-33	CYP71A1	Cytochrome P450 71A1
TCONS_00015072_g.17150	121.724	2.00582	0.251251	7.98334	1.42427e-15	7.22708e-14		21 kDa protein;
TCONS_00027816_g.32025	142.081	2.00459	0.257972	7.77057	7.81318e-15	3.66808e-13	NUDT1	Nudix hydrolase 1
TCONS_00033846_g.38528	97.4952	2.00458	0.254922	7.86351	3.73514e-15	1.80866e-13	DREB1A	Dehydration-responsive element-binding protein 1A
TCONS_00029316_g.33598	240.084	2.00438	0.280717	7.14023	9.31773e-13	3.53282e-11	CSLB4	Cellulose synthase-like protein B4
TCONS_00011693_g.13345	8.40655	2.00179	0.74991	2.66938	0.00759925	0.0464283	ERS1	Ethylene response sensor 1
TCONS_00031132_g.35550	1118.61	1.99669	0.175697	11.3644	6.29161e-30	8.01731e-28	poxN1	Peroxidase N1
TCONS_00008556_g.9652	48.7128	1.99157	0.438824	4.53844	5.66732e-06	8.61433e-05	RLP12	Receptor-like protein 12
TCONS_00034196_g.38871	2974.11	1.98615	0.42821	4.63827	3.51334e-06	5.51845e-05	TIC32	Short-chain dehydrogenase TIC 32; chloroplastic
TCONS_00027965_g.32173	22.1933	1.97823	0.460354	4.29719	1.72979e-05	0.000241686	NFYB10	Nuclear transcription factor Y subunit B-10
TCONS_00026793_g.30956	473.052	1.97741	0.17415	11.3547	7.03135e-30	8.82721e-28		Cytochrome P450 CYP72A219
TCONS_00034001_g.38688	506.541	1.97136	0.217063	9.082	1.06597e-19	7.11261e-18	PECS-2.1	Pectinesterase 2
TCONS_00012634_g.14406	2434.64	1.96904	0.225426	8.73477	2.44144e-18	1.49377e-16	PP2B13	F-box protein PP2-B13;
TCONS_00031896_g.36434	20.2349	1.96823	0.579584	3.39594	0.000683925	0.00627567	FAD12	Delta(12)-acyl-lipid-desaturase {ECO:0000303|PubMed:12354116}
TCONS_00008034_g.9039	432.65	1.96755	0.221873	8.86791	7.45306e-19	4.69571e-17		Region of a membrane-bound protein predicted to be embedded in the membrane.
TCONS_00006637_g.7448	3041.53	1.96358	0.158943	12.354	4.63377e-35	8.18053e-33		Caffeic acid 3-O-methyltransferase
TCONS_00020130_g.22954	97.0927	1.96182	0.312886	6.27008	3.60874e-10	1.01092e-08	LEGA	Legumin A
TCONS_00009575_g.10840	21.1081	1.94199	0.521893	3.72104	0.000198402	0.0021431	PUB23	E3 ubiquitin-protein ligase PUB23
TCONS_00019278_g.21892	15.1697	1.94132	0.575077	3.37575	0.000736136	0.00666455		Putative leucine-rich repeat receptor-like serine/threonine-protein kinase At2g24130;
TCONS_00014524_g.16498	2206.3	1.94112	0.224119	8.66112	4.67166e-18	2.82769e-16	yrpB	Probable nitronate monooxygenase
TCONS_00002263_g.2529	54.2716	1.94013	0.446291	4.34722	1.37875e-05	0.000197155	NUDT2	Nudix hydrolase 2
TCONS_00000734_g.826	130.317	1.93987	0.299008	6.48769	8.7165e-11	2.65697e-09	GRXC6	Glutaredoxin-C6
TCONS_00008494_g.9577	23.8519	1.93866	0.508696	3.81103	0.000138386	0.00156485		G-type lectin S-receptor-like serine/threonine-protein kinase At2g19130;
TCONS_00036454_g.41383	48.8994	1.93687	0.329915	5.87083	4.33617e-09	1.06971e-07	WRKY70	Probable WRKY transcription factor 70
TCONS_00013284_g.15131	9.82737	1.92575	0.715618	2.69103	0.00712314	0.04414	DES8.11	Delta(12) fatty acid desaturase DES8.11
TCONS_00023744_g.27365	1788.68	1.92537	0.475598	4.04832	5.15864e-05	0.000650511	PXC2	Leucine-rich repeat receptor-like protein kinase PXC2 {ECO:0000305}
TCONS_00026901_g.31079	15769.8	1.92364	0.163795	11.7442	7.56208e-32	1.11445e-29	CYP71BL2	Costunolide synthase
TCONS_00028844_g.33144	43.9043	1.92107	0.414307	4.63682	3.53819e-06	5.55233e-05	CAD1	Cinnamyl alcohol dehydrogenase 1
TCONS_00016788_g.19012	5671.19	1.91182	0.141044	13.5548	7.42647e-42	1.87856e-39	PGSC0003DMG400029330	Uncharacterized protein {ECO:0000313|EnsemblPlants:PGSC0003DMT400075410};
TCONS_00002655_g.3025	26.5474	1.91113	0.425719	4.48919	7.14932e-06	0.000107038	ABCB11	ABC transporter B family member 11;
TCONS_00011723_g.13397	109.768	1.9013	0.331619	5.7334	9.84372e-09	2.34314e-07		Uncharacterized protein {ECO:0000313|EMBL:KJB42693.1};
TCONS_00023191_g.26716	31.5042	1.89997	0.388599	4.88927	1.01209e-06	1.74852e-05		Clavaminate synthase-like protein At3g21360;
TCONS_00001633_g.1811	198.719	1.89653	0.221918	8.54607	1.27345e-17	7.46799e-16	GLR2.4	Glutamate receptor 2.4
TCONS_00017231_g.19513	139.852	1.89599	0.22331	8.49037	2.05981e-17	1.19952e-15	UGT87A2	UDP-glycosyltransferase 87A2;
TCONS_00025299_g.29256	164.084	1.89588	0.263712	7.1892	6.51698e-13	2.51022e-11	HSFA4A	Heat stress transcription factor A-4a
TCONS_00035107_g.39908	113.541	1.89549	0.274852	6.8964	5.33365e-12	1.83729e-10	RF4	Putative E3 ubiquitin-protein ligase RF4;
TCONS_00025903_g.29936	40291.7	1.88202	0.213431	8.81795	1.16572e-18	7.31724e-17		3-hydroxy-3-methylglutaryl-coenzyme A reductase
TCONS_00010979_g.12469	20.8888	1.87977	0.452783	4.15158	3.30182e-05	0.000432786		Hypothetical protein
TCONS_00001980_g.2230	121.288	1.87873	0.203125	9.24915	2.26294e-20	1.5848e-18		Probable LRR receptor-like serine/threonine-protein kinase At4g08850;
TCONS_00026557_g.30702	91.641	1.87808	0.322516	5.82322	5.77239e-09	1.40966e-07	WRKY23	Probable WRKY transcription factor 23
TCONS_00012948_g.14776	171.674	1.87328	0.34954	5.35928	8.35557e-08	1.74828e-06	JAL3	Jacalin-related lectin 3;
TCONS_00037395_g.42384	647.342	1.86593	0.187915	9.92961	3.09456e-23	2.64882e-21		Uncharacterized protein {ECO:0000313|EMBL:EMJ10784.1};
TCONS_00033461_g.38131	3052.7	1.85883	0.147406	12.6102	1.85482e-36	3.61328e-34	MKK5	Mitogen-activated protein kinase kinase 5
TCONS_00014558_g.16529	39.9652	1.85676	0.45814	4.05282	5.06042e-05	0.000639978		Limonoid UDP-glucosyltransferase
TCONS_00006892_g.7743	1446.61	1.85235	0.240525	7.7013	1.34689e-14	6.16948e-13	LAC7	Laccase-7
TCONS_00027426_g.31641	80.6762	1.85041	0.25971	7.1249	1.04159e-12	3.9055e-11	ISPH	4-hydroxy-3-methylbut-2-enyl diphosphate reductase; chloroplastic
TCONS_00030176_g.34492	171.555	1.84939	0.241097	7.67073	1.71015e-14	7.72895e-13	BZIP53	bZIP transcription factor 53 {ECO:0000303|PubMed:11906833}
TCONS_00033565_g.38261	410.201	1.84923	0.204241	9.05413	1.37655e-19	9.14895e-18	WRKY58	Probable WRKY transcription factor 58
TCONS_00034877_g.39577	1285.35	1.84806	0.163944	11.2725	1.79391e-29	2.23553e-27		Putative uncharacterized protein {ECO:0000313|EMBL:ABC68264.1};
TCONS_00010903_g.12383	275.395	1.84471	0.223248	8.26305	1.42e-16	7.81371e-15	WRKY70	Probable WRKY transcription factor 70
TCONS_00006167_g.6919	758.227	1.84312	0.125897	14.6399	1.56385e-48	5.40902e-46	HSF24	Heat shock factor protein HSF24
TCONS_00007950_g.8940	310.865	1.84099	0.487751	3.77445	0.000160362	0.00177171	CYP86A7	Cytochrome P450 86A7
TCONS_00017034_g.19317	11543.2	1.8351	0.148459	12.361	4.24958e-35	7.58125e-33		Region of a membrane-bound protein predicted to be embedded in the membrane.
TCONS_00001657_g.1833	916.083	1.83079	0.168439	10.8692	1.61662e-27	1.83882e-25	PDC2	Pyruvate decarboxylase 2;
TCONS_00000560_g.619	39.269	1.82913	0.562667	3.25082	0.00115072	0.00979529		Hypothetical protein
TCONS_00000380_g.448	3495.12	1.82838	0.451156	4.05266	5.06379e-05	0.000639978	HSP26-A	Probable glutathione S-transferase
TCONS_00030899_g.35294	180.255	1.8128	0.285511	6.34934	2.16246e-10	6.2433e-09	ANX2	Receptor-like protein kinase ANXUR2
TCONS_00000815_g.903	708.352	1.81182	0.46878	3.86498	0.0001111	0.00129768		Probable aldo-keto reductase 4;
TCONS_00022020_g.25233	463.791	1.80783	0.178288	10.1399	3.67514e-24	3.44128e-22	HSP70	Heat shock cognate 70 kDa protein;
TCONS_00026013_g.30052	345.676	1.80718	0.294785	6.13048	8.76142e-10	2.3495e-08	DREB2A	Dehydration-responsive element-binding protein 2A
TCONS_00021391_g.24455	70.0394	1.80412	0.278993	6.46653	1.00278e-10	3.00799e-09	ACO3	1-aminocyclopropane-1-carboxylate oxidase 3;
TCONS_00019115_g.21621	2456.11	1.80384	0.194887	9.25583	2.12566e-20	1.50107e-18		Apolipoprotein A1/A4/E domain;Apolipoprotein A/E
TCONS_00004720_g.5374	26.8756	1.7907	0.447089	4.00525	6.19532e-05	0.000763624		Hypothetical protein
TCONS_00019684_g.22412	231.673	1.79001	0.181515	9.86148	6.11416e-23	5.12984e-21	Oct-04	Organic cation/carnitine transporter 4
TCONS_00035025_g.39777	1593.9	1.78223	0.209921	8.48998	2.06667e-17	1.19952e-15	CYP71B14	Cytochrome P450 71B14;
TCONS_00022942_g.26389	858.034	1.77596	0.236977	7.4942	6.67028e-14	2.80516e-12		Uncharacterized protein {ECO:0000313|EMBL:EYU38640.1};
TCONS_00002603_g.2960	226.88	1.77461	0.24092	7.36596	1.75875e-13	7.06334e-12		Lignin-forming anionic peroxidase
TCONS_00015616_g.17741	271.414	1.7707	0.231298	7.65551	1.92552e-14	8.56526e-13	WAKL14	Wall-associated receptor kinase-like 14
TCONS_00002939_g.3373	220.243	1.76514	0.246698	7.15505	8.36419e-13	3.17839e-11	poxN1	Peroxidase N1
TCONS_00002190_g.2440	198.761	1.76248	0.331052	5.32387	1.01582e-07	2.08934e-06		Uncharacterized protein {ECO:0000313|EMBL:ESQ32679.1};
TCONS_00016659_g.18889	1011.21	1.76054	0.164944	10.6736	1.35338e-26	1.47982e-24		Auxin:hydrogen symporter; putative {ECO:0000313|EMBL:EEF40726.1};
TCONS_00035143_g.39963	318.708	1.76032	0.259014	6.79622	1.07402e-11	3.54826e-10	EP3	Endochitinase EP3 {ECO:0000303|PubMed:11525512}
TCONS_00029759_g.34083	2208.82	1.75982	0.184211	9.55332	1.25601e-21	9.46083e-20		Uncharacterized protein At4g22758;
TCONS_00011097_g.12608	5296.99	1.75522	0.381792	4.59731	4.27973e-06	6.63613e-05		Tetrahydrocannabinolic acid synthase
TCONS_00015991_g.18152	57.2159	1.75329	0.316771	5.53488	3.11439e-08	6.90873e-07		Uncharacterized protein {ECO:0000313|EMBL:CDP09172.1};
TCONS_00012600_g.14365	938.061	1.75182	0.4051	4.32442	1.52931e-05	0.00021581	SAG101	Senescence-associated carboxylesterase 101
TCONS_00001840_g.2054	131.83	1.749	0.219882	7.95427	1.80188e-15	8.98183e-14	RCH1	LRR receptor-like serine/threonine-protein kinase RCH1;
TCONS_00023696_g.27311	1015.37	1.7485	0.170737	10.2409	1.30077e-24	1.25974e-22		Uncharacterized protein {ECO:0000313|EMBL:CDP11794.1};
TCONS_00032963_g.37593	23.0434	1.74207	0.424576	4.10307	4.07704e-05	0.000526258	NFYA8	Nuclear transcription factor Y subunit A-8
TCONS_00028880_g.33193	172.249	1.73289	0.214709	8.07089	6.97863e-16	3.60591e-14	CYP98A2	Cytochrome P450 98A2;
TCONS_00014744_g.16744	5075.61	1.73104	0.129062	13.4124	5.11541e-41	1.20411e-38	SOBIR1	Leucine-rich repeat receptor-like serine/threonine/tyrosine-protein kinase SOBIR1
TCONS_00020423_g.23287	15.7171	1.7272	0.547378	3.1554	0.00160279	0.0130408	PIP5K7	Phosphatidylinositol 4-phosphate 5-kinase 7;
TCONS_00015155_g.17261	168.512	1.7183	0.19908	8.63122	6.07011e-18	3.66108e-16	TIFY10B	Protein TIFY 10b {ECO:0000305}
TCONS_00008873_g.10014	25.5862	1.71256	0.393211	4.35532	1.32871e-05	0.000190517		Probable receptor-like protein kinase At5g47070;
TCONS_00033959_g.38669	7847.81	1.71182	0.177949	9.61972	6.60123e-22	5.15565e-20	TIC32	Short-chain dehydrogenase TIC 32; chloroplastic
TCONS_00037315_g.42315	480.253	1.70808	0.157764	10.8268	2.56979e-27	2.88429e-25		Limonoid UDP-glucosyltransferase
TCONS_00012692_g.14488	1466.78	1.70769	0.622186	2.74466	0.00605737	0.0386959	AEE21	Probable acyl-activating enzyme 21
TCONS_00002773_g.3155	99.4492	1.70732	0.271785	6.28187	3.34522e-10	9.38657e-09	PDC1	Pyruvate decarboxylase 1;
TCONS_00002392_g.2675	672.287	1.70552	0.261624	6.51898	7.07854e-11	2.17726e-09	harbi1	Putative nuclease HARBI1
TCONS_00026503_g.30635	8454.23	1.70498	0.354342	4.81168	1.49669e-06	2.50157e-05	SCL14	Scarecrow-like protein 14
TCONS_00034075_g.38739	371.492	1.70422	0.186704	9.12793	6.98229e-20	4.73344e-18		Glycosyltransferase family 61 protein {ECO:0000313|EMBL:EOY12265.1};
TCONS_00021550_g.24659	19.6694	1.70079	0.53825	3.15985	0.00157849	0.0128989	CBP60A	Calmodulin-binding protein 60 A {ECO:0000303|PubMed:11782485}
TCONS_00002436_g.2720	14.3538	1.70012	0.524859	3.23919	0.00119869	0.010144		Probable LRR receptor-like serine/threonine-protein kinase At1g56140;
TCONS_00027427_g.31643	65.4663	1.6928	0.315565	5.36435	8.12419e-08	1.70618e-06	ISPH	4-hydroxy-3-methylbut-2-enyl diphosphate reductase; chloroplastic
TCONS_00003758_g.4285	3388.55	1.69224	0.13663	12.3855	3.12964e-35	5.70335e-33	HST	Shikimate O-hydroxycinnamoyltransferase
TCONS_00004368_g.4970	275.395	1.68703	0.241164	6.99536	2.64584e-12	9.50035e-11	PBP1	Calcium-binding protein PBP1
TCONS_00005847_g.6585	129.796	1.68529	0.253587	6.64583	3.01517e-11	9.60548e-10	SRC2	Protein SRC2 homolog {ECO:0000305}
TCONS_00013523_g.15386	4417.67	1.68288	0.231045	7.28375	3.24656e-13	1.29161e-11		Probable aldo-keto reductase 2;
TCONS_00008832_g.9955	2225.97	1.68261	0.234629	7.17135	7.42617e-13	2.83466e-11	MBF1C	Multiprotein-bridging factor 1c
TCONS_00020494_g.23368	752.738	1.67621	0.139975	11.975	4.80159e-33	7.46582e-31	WAKL15	Wall-associated receptor kinase-like 15
TCONS_00002672_g.3041	56.4603	1.67494	0.340576	4.91796	8.74518e-07	1.53908e-05		Putative receptor-like protein kinase At5g39000;
TCONS_00014529_g.16504	833.901	1.67286	0.221907	7.53857	4.75166e-14	2.04914e-12	DTX27	Protein DETOXIFICATION 27 {ECO:0000303|PubMed:11739388};
TCONS_00003973_g.4524	793.084	1.66952	0.245462	6.80155	1.03501e-11	3.42604e-10		Probable LRR receptor-like serine/threonine-protein kinase At1g74360;
TCONS_00007677_g.8612	27.6865	1.66773	0.484604	3.44142	0.000578668	0.00543038		Probable serine/threonine-protein kinase At1g18390;
TCONS_00001475_g.1632	18.6695	1.66704	0.469985	3.54702	0.000389621	0.00386384		(3S;6E)-nerolidol synthase 1; chloroplastic
TCONS_00001344_g.1463	13.9524	1.66525	0.551265	3.02077	0.00252129	0.0189242		F-box protein interaction domain protein {ECO:0000313|EMBL:AES68758.1};
TCONS_00024104_g.27788	89.3374	1.66487	0.319965	5.2033	1.95782e-07	3.86276e-06	VICTR	Protein VARIATION IN COMPOUND TRIGGERED ROOT growth response
TCONS_00030661_g.35029	480.176	1.66474	0.158722	10.4884	9.76604e-26	9.91107e-24	poxN1	Peroxidase N1
TCONS_00021641_g.24768	29.514	1.65809	0.473847	3.49922	0.000466629	0.00450177		Uncharacterized protein {ECO:0000313|EMBL:KGN54672.1};
TCONS_00022068_g.25297	89.213	1.65718	0.283693	5.84146	5.17465e-09	1.26917e-07		Probable receptor-like protein kinase At2g39360;
TCONS_00035420_g.40233	618.004	1.65464	0.167015	9.90717	3.87465e-23	3.26704e-21	ERF9	Ethylene-responsive transcription factor 9
TCONS_00025065_g.28979	187.502	1.65361	0.31404	5.26561	1.39724e-07	2.81575e-06		Region of a membrane-bound protein predicted to be embedded in the membrane.
TCONS_00008606_g.9719	25.3279	1.64645	0.488961	3.36723	0.000759262	0.00684102	WAKL2	Wall-associated receptor kinase-like 2
TCONS_00013732_g.15646	12.5071	1.6464	0.579832	2.83944	0.00451931	0.0304881	NUDT3	Nudix hydrolase 3
TCONS_00023133_g.26600	11.8509	1.64262	0.617581	2.65976	0.00781965	0.0476375	ERF4	Ethylene-responsive transcription factor 4
TCONS_00008405_g.9470	382.879	1.64177	0.287178	5.7169	1.08486e-08	2.56434e-07	MYB44	Transcription factor MYB44
TCONS_00025294_g.29254	34.0471	1.64043	0.46013	3.56514	0.00036366	0.00363832	WRKY70	Probable WRKY transcription factor 70
TCONS_00021205_g.24253	19.2145	1.64012	0.559586	2.93096	0.00337915	0.0239005	EDS1	Protein EDS1 {ECO:0000305}
TCONS_00014143_g.16038	195.54	1.6389	0.234025	7.00307	2.50405e-12	9.01033e-11		Putative receptor-like protein kinase At3g47110;
TCONS_00006918_g.7772	32.0464	1.63774	0.407818	4.01587	5.92273e-05	0.000734297	SD113	G-type lectin S-receptor-like serine/threonine-protein kinase SD1-13
TCONS_00006180_g.6926	77.1467	1.63686	0.292519	5.59573	2.19692e-08	4.94467e-07		Putative uncharacterized protein {ECO:0000313|EMBL:CCB56513.1};
TCONS_00022634_g.26006	86.1806	1.63554	0.343377	4.76311	1.90631e-06	3.11254e-05	ERF110	Ethylene-responsive transcription factor ERF110
TCONS_00028594_g.32892	20.5338	1.63095	0.513368	3.17696	0.00148827	0.0122502	MED15A	Mediator of RNA polymerase II transcription subunit 15a
TCONS_00000876_g.953	173.86	1.63091	0.275327	5.92352	3.15127e-09	7.87724e-08		Putative uncharacterized protein {ECO:0000313|EMBL:CCB51815.1};
TCONS_00002286_g.2552	607.541	1.62966	0.158084	10.3088	6.42884e-25	6.33465e-23	3MAT	Malonyl-coenzyme A:anthocyanin 3-O-glucoside-6''-O-malonyltransferase {ECO:0000303|PubMed:12481098}
TCONS_00031671_g.36183	2014.1	1.62963	0.199776	8.15729	3.42634e-16	1.82609e-14	ERF1A	Ethylene-responsive transcription factor 1A
TCONS_00028710_g.32993	50.4425	1.62587	0.320742	5.0691	3.99708e-07	7.44424e-06		Protein LURP-one-related 17
TCONS_00018353_g.20752	13.0899	1.62545	0.609765	2.66569	0.00768296	0.0468722	EFR	LRR receptor-like serine/threonine-protein kinase EFR
TCONS_00018191_g.20549	3823.03	1.6246	0.178538	9.09947	9.07764e-20	6.08094e-18	CWINV4	Beta-fructofuranosidase; insoluble isoenzyme CWINV4;
TCONS_00021007_g.24015	165.617	1.61926	0.227742	7.11007	1.1598e-12	4.31447e-11	exgA	Probable glucan 1;3-beta-glucosidase A
TCONS_00000987_g.1065	236.763	1.61906	0.22379	7.23473	4.66451e-13	1.82573e-11		Uncharacterized protein {ECO:0000313|EMBL:CDP05977.1};
TCONS_00030282_g.34642	54.8334	1.61689	0.312238	5.1784	2.23798e-07	4.36471e-06	ACA10	Calcium-transporting ATPase 10; plasma membrane-type
TCONS_00006211_g.6964	243.366	1.61409	0.193597	8.33734	7.59799e-17	4.2781e-15		Uncharacterized protein {ECO:0000313|EMBL:KJB16074.1};
TCONS_00025886_g.29916	33.4345	1.61298	0.393355	4.10057	4.12129e-05	0.000530354	RLM1B	Disease resistance protein RML1B {ECO:0000305}
TCONS_00032966_g.37596	612.707	1.61271	0.180126	8.9532	3.45315e-19	2.23374e-17		Putative uncharacterized protein {ECO:0000313|EMBL:CCB56899.1};
TCONS_00032391_g.36992	815.689	1.61176	0.128956	12.4986	7.60211e-36	1.44765e-33		Major allergen Pru ar 1;
TCONS_00021856_g.25002	28.8433	1.61082	0.41879	3.84637	0.000119881	0.00138686		Uncharacterized protein {ECO:0000313|EMBL:EOA24606.1};
TCONS_00013742_g.15655	20018.8	1.60998	0.185334	8.68694	3.72338e-18	2.26992e-16	UGT71E1	UDP-glycosyltransferase 71E1 {ECO:0000303|PubMed:15610349}
TCONS_00022827_g.26230	154.749	1.60639	0.21489	7.47543	7.69511e-14	3.22814e-12	IDS3	2'-deoxymugineic-acid 2'-dioxygenase
TCONS_00023766_g.27387	98.2716	1.60634	0.264422	6.07491	1.24055e-09	3.25966e-08		Region of a membrane-bound protein predicted to be embedded in the membrane.
TCONS_00031297_g.35783	642.458	1.60416	0.205142	7.81978	5.29147e-15	2.53333e-13	ERF1A	Ethylene-responsive transcription factor 1A
TCONS_00008545_g.9640	19.8119	1.60072	0.506479	3.16048	0.00157507	0.0128772	ACA9	Calcium-transporting ATPase 9; plasma membrane-type
TCONS_00031829_g.36357	14.0561	1.60014	0.56328	2.84076	0.00450066	0.0303782		Serine/threonine-protein kinase WNK-related {ECO:0000313|EMBL:EOY00418.1};
TCONS_00037347_g.42331	115.345	1.59746	0.320367	4.98635	6.15307e-07	1.10468e-05	ERG3	Elicitor-responsive protein 3;
TCONS_00037386_g.42372	153.797	1.58992	0.311043	5.1116	3.19448e-07	6.06272e-06		Uncharacterized protein {ECO:0000313|EMBL:CDP02918.1};
TCONS_00000073_g.94	37.838	1.58949	0.50987	3.11744	0.00182427	0.0145222	SD22	G-type lectin S-receptor-like serine/threonine-protein kinase SD2-2
TCONS_00028859_g.33166	1119.11	1.58599	0.195676	8.10514	5.26848e-16	2.78163e-14	CNR2	Cell number regulator 2
TCONS_00032195_g.36789	98.2251	1.58448	0.267076	5.93267	2.98046e-09	7.47232e-08		Uncharacterized protein {ECO:0000313|EMBL:EYU22139.1};
TCONS_00026904_g.31085	475.916	1.5837	0.197998	7.99854	1.25905e-15	6.40793e-14		Inorganic pyrophosphatase 2
TCONS_00000917_g.990	13.8436	1.57834	0.577362	2.73371	0.00626255	0.039752	CYP76C1	Cytochrome P450 76C1;
TCONS_00007768_g.8726	166.478	1.57482	0.269777	5.83749	5.29928e-09	1.29787e-07		Probable receptor-like protein kinase At5g38990;
TCONS_00026394_g.30524	62.4797	1.56635	0.286095	5.47495	4.37647e-08	9.54599e-07	PK1	Putative receptor protein kinase ZmPK1
TCONS_00018973_g.21493	4067.45	1.5643	0.231549	6.75579	1.4206e-11	4.65694e-10	Solyc02g093710.1	Hop-interacting protein THI031 {ECO:0000313|EMBL:AEW69794.1};
TCONS_00013226_g.15082	168.132	1.56376	0.299942	5.21356	1.85253e-07	3.66784e-06	POGLUT1	Protein O-glucosyltransferase 1
TCONS_00031409_g.35908	4552.39	1.55725	0.114068	13.6519	1.96813e-42	5.21186e-40	SD22	G-type lectin S-receptor-like serine/threonine-protein kinase SD2-2
TCONS_00017048_g.19336	2037.34	1.55675	0.15793	9.8572	6.38032e-23	5.32678e-21		Putative ripening-related protein 1;
TCONS_00012436_g.14192	7918.36	1.55347	0.216615	7.17157	7.41436e-13	2.83466e-11	ASAT3	Acylsugar acyltransferase 3 {ECO:0000303|PubMed:25862303}
TCONS_00030378_g.34703	274.229	1.55343	0.227029	6.84242	7.78667e-12	2.60293e-10		Putative uncharacterized protein {ECO:0000313|EMBL:CCB48316.1};
TCONS_00026272_g.30384	831.801	1.55299	0.259729	5.97925	2.2417e-09	5.73036e-08		Putative uncharacterized protein {ECO:0000313|EMBL:EEF43624.1};
TCONS_00015519_g.17647	180.127	1.54733	0.236048	6.55516	5.55805e-11	1.7284e-09		Region of a membrane-bound protein predicted to be embedded in the membrane.
TCONS_00027211_g.31420	77.4386	1.54543	0.269412	5.73631	9.6762e-09	2.3065e-07	MLO12	MLO-like protein 12
TCONS_00006163_g.6915	438.427	1.54424	0.255814	6.03657	1.57425e-09	4.09208e-08		Hypothetical protein
TCONS_00032833_g.37468	210.927	1.54388	0.188998	8.16873	3.11663e-16	1.66627e-14	ATL41	E3 ubiquitin-protein ligase ATL41
TCONS_00034536_g.39256	3123.73	1.54186	0.151487	10.1782	2.48164e-24	2.3762e-22	tlp	Thaumatin-like protein
TCONS_00024359_g.28102	555.972	1.54078	0.178906	8.61224	7.16483e-18	4.2908e-16	CLV1	Receptor protein kinase CLAVATA1
TCONS_00015370_g.17489	426.251	1.53932	0.251798	6.11334	9.75702e-10	2.59188e-08		Probable aldo-keto reductase 4;
TCONS_00032466_g.37079	1110.14	1.53931	0.239241	6.43416	1.24154e-10	3.6722e-09	poxN1	Peroxidase N1
TCONS_00013651_g.15560	2712.7	1.53791	0.132766	11.5836	4.98904e-31	6.71065e-29	ABCG39	ABC transporter G family member 39
TCONS_00027745_g.31946	110.598	1.53751	0.236443	6.50266	7.89136e-11	2.4185e-09	CERK1	Chitin elicitor receptor kinase 1
TCONS_00036837_g.41815	14487.6	1.53574	0.133713	11.4853	1.5639e-30	2.05465e-28	DCR	BAHD acyltransferase DCR
TCONS_00002210_g.2459	153.853	1.53339	0.202338	7.57836	3.49948e-14	1.52466e-12	PLP3	Patatin-like protein 3
TCONS_00023189_g.26714	17672.6	1.52867	0.206241	7.41205	1.24366e-13	5.1035e-12	ABCB11	ABC transporter B family member 11;
TCONS_00032052_g.36627	111.795	1.52479	0.287547	5.30275	1.14071e-07	2.31808e-06	MYB108	Transcription factor MYB108
TCONS_00016374_g.18568	2130.35	1.52043	0.363748	4.17989	2.9165e-05	0.000387677	ZOG1	Zeatin O-glucosyltransferase
TCONS_00012491_g.14249	1096.83	1.51806	0.124001	12.2424	1.84607e-34	3.14732e-32		Probable LRR receptor-like serine/threonine-protein kinase At1g56130;
TCONS_00026472_g.30626	322.873	1.514	0.187716	8.0654	7.29948e-16	3.76023e-14	WRKY75	Probable WRKY transcription factor 75
TCONS_00007925_g.8915	164.245	1.51368	0.218213	6.9367	4.01352e-12	1.4025e-10		Hypothetical protein
TCONS_00026131_g.30200	139.968	1.5126	0.347511	4.35265	1.345e-05	0.000192525		Protein of unknown function (DUF1645);Protein of unknown function DUF1645; plant
TCONS_00037798_g.42850	3102.01	1.51211	0.105912	14.2771	3.04159e-46	9.04367e-44	DES8.11	Delta(12) fatty acid desaturase DES8.11
TCONS_00021825_g.24968	582.945	1.51137	0.153562	9.8421	7.41478e-23	6.16008e-21		3-hydroxy-3-methylglutaryl-coenzyme A reductase
TCONS_00028720_g.33004	89.05	1.50744	0.298739	5.046	4.51158e-07	8.29879e-06	DOF2.5	Dof zinc finger protein DOF2.5
TCONS_00021968_g.25154	1130.42	1.5065	0.154614	9.74363	1.9641e-22	1.60036e-20	aifB	Apoptosis-inducing factor homolog B
TCONS_00034839_g.39536	1467.68	1.50353	0.228302	6.5857	4.52749e-11	1.4236e-09	UGT89B2	UDP-glycosyltransferase 89B2 {ECO:0000303|PubMed:15610349}
TCONS_00004596_g.5218	890.11	1.5034	0.190145	7.90661	2.64496e-15	1.29933e-13	WRKY30	Probable WRKY transcription factor 30
TCONS_00011759_g.13424	16.1778	1.50264	0.505592	2.97205	0.00295822	0.0215949	CRK2	Cysteine-rich receptor-like protein kinase 2;
TCONS_00019722_g.22455	2711.52	1.50164	0.224381	6.69236	2.19607e-11	7.06243e-10		Uncharacterized protein {ECO:0000313|EMBL:EOY31620.1};
TCONS_00027885_g.32089	21.3119	1.50046	0.539087	2.78334	0.00538031	0.0350983	BRI1	Protein BRASSINOSTEROID INSENSITIVE 1
TCONS_00008558_g.9654	1322.41	1.4989	0.151268	9.90894	3.80677e-23	3.22585e-21		Probable leucine-rich repeat receptor-like protein kinase At1g35710;
TCONS_00009806_g.11121	38.5289	1.49773	0.355587	4.212	2.53117e-05	0.000339923	YDA	Mitogen-activated protein kinase kinase kinase YODA
TCONS_00000139_g.182	20.5506	1.49724	0.564225	2.65362	0.00796342	0.0483242	CML16	Probable calcium-binding protein CML16
TCONS_00002505_g.2799	556.528	1.497	0.198852	7.5282	5.14455e-14	2.20176e-12		Probable receptor-like protein kinase At5g38990;
TCONS_00027233_g.31443	51105.8	1.49671	0.18993	7.88032	3.26552e-15	1.59493e-13	FOX1	Flavin-dependent oxidoreductase FOX1 {ECO:0000303|PubMed:26352477}
TCONS_00018004_g.20328	14.5512	1.49391	0.520095	2.87238	0.00407396	0.0279197	AAE13	Malonate--CoA ligase
TCONS_00033351_g.38029	50.6726	1.49322	0.319354	4.67575	2.92876e-06	4.6346e-05		Uncharacterized protein {ECO:0000313|EMBL:CDP20610.1};
TCONS_00023727_g.27345	786.122	1.4927	0.458642	3.25462	0.00113546	0.00968971	DET2	Steroid 5-alpha-reductase DET2
TCONS_00013853_g.15773	40.1884	1.49082	0.342021	4.35886	1.3074e-05	0.000187937		Uncharacterized protein {ECO:0000313|EMBL:KHN08635.1};
TCONS_00001301_g.1414	193.772	1.48851	0.216963	6.86065	6.85492e-12	2.31891e-10		Probable leucine-rich repeat receptor-like protein kinase At2g33170;
TCONS_00021889_g.25039	388.69	1.48708	0.525852	2.82795	0.00468478	0.0313329		Probable aldo-keto reductase 2;
TCONS_00007869_g.8825	29.3429	1.48388	0.419907	3.53383	0.000409579	0.004035		Acyl-protein thioesterase 1
TCONS_00012786_g.14602	208.756	1.48258	0.23793	6.23118	4.62946e-10	1.28623e-08	GDPDL2	Glycerophosphodiester phosphodiesterase protein kinase domain-containing GDPDL2 {ECO:0000305}
TCONS_00032592_g.37203	323.86	1.48067	0.232879	6.35811	2.04249e-10	5.92743e-09	NAC002	NAC domain-containing protein 2;
TCONS_00014585_g.16570	24.4545	1.48025	0.47075	3.14445	0.00166398	0.0134676	SRC2	Protein SRC2 homolog {ECO:0000305}
TCONS_00015176_g.17274	59.7299	1.47971	0.304893	4.85321	1.21478e-06	2.06708e-05	CBP60B	Calmodulin-binding protein 60 B {ECO:0000303|PubMed:11782485}
TCONS_00023306_g.26865	878.033	1.47896	0.166557	8.87962	6.70901e-19	4.2427e-17	AAT1	Acetyl-CoA acetyltransferase; cytosolic 1;
TCONS_00026725_g.30864	412.149	1.47738	0.209933	7.03738	1.95893e-12	7.09401e-11	MAA3	Probable helicase MAGATAMA 3
TCONS_00010228_g.11619	186.157	1.47727	0.239516	6.16771	6.92869e-10	1.88185e-08		Uncharacterized membrane protein At3g27390;
TCONS_00020999_g.24005	16.7975	1.47697	0.484074	3.05112	0.00227988	0.0175156		Probable LRR receptor-like serine/threonine-protein kinase At1g56130;
TCONS_00013888_g.15827	1516.45	1.47507	0.185063	7.97066	1.57832e-15	7.91401e-14	WUN1	Wound-induced protein 1;
TCONS_00005138_g.5838	152.582	1.4742	0.340783	4.32593	1.5189e-05	0.000214699	BGLU12	Beta-glucosidase 12 {ECO:0000305}
TCONS_00014895_g.16953	65.357	1.47243	0.322482	4.56592	4.97318e-06	7.60699e-05		Probable LRR receptor-like serine/threonine-protein kinase At1g05700;
TCONS_00016321_g.18510	28.6125	1.47229	0.413049	3.56445	0.000364617	0.00364574	CRK19	Cysteine-rich receptor-like protein kinase 19;
TCONS_00000857_g.934	22.2161	1.46797	0.461993	3.17747	0.00148565	0.0122405		Hypothetical protein
TCONS_00006241_g.7002	8359.71	1.46704	0.141904	10.3382	4.73128e-25	4.71681e-23	PUMP5	Mitochondrial uncoupling protein 5
TCONS_00014545_g.16523	281.062	1.46594	0.256458	5.7161	1.08995e-08	2.57148e-07	WNK11	Probable serine/threonine-protein kinase WNK11
TCONS_00038311_g.43464	20.9701	1.46512	0.453187	3.23292	0.00122532	0.0103575	EO	2-methylene-furan-3-one reductase
TCONS_00030462_g.34803	553.387	1.46439	0.206025	7.10784	1.1787e-12	4.37123e-11		GEM-like protein 4;
TCONS_00031190_g.35636	442.248	1.46157	0.162173	9.01238	2.01632e-19	1.32452e-17		AAA-ATPase At2g46620;
TCONS_00020648_g.23561	1721.28	1.45901	0.196425	7.42783	1.10397e-13	4.58579e-12		Uncharacterized protein isoform 1 {ECO:0000313|EMBL:EOX96102.1};
TCONS_00019023_g.21548	401.868	1.45397	0.185857	7.82308	5.15468e-15	2.47483e-13		Uncharacterized protein {ECO:0000313|EMBL:CDO97229.1};
TCONS_00008737_g.9878	127.671	1.45023	0.241413	6.00726	1.8868e-09	4.86719e-08		Region of a membrane-bound protein predicted to be embedded in the membrane.
TCONS_00028975_g.33263	4843.64	1.44638	0.136906	10.5648	4.33961e-26	4.51213e-24	poxN1	Peroxidase N1
TCONS_00026395_g.30525	33.6236	1.4441	0.377431	3.82613	0.000130176	0.00148867	PK1	Putative receptor protein kinase ZmPK1
TCONS_00002147_g.2397	288.058	1.43925	0.234841	6.12863	8.86395e-10	2.3695e-08	PP16-1	16 kDa phloem protein 1
TCONS_00020003_g.22793	857.787	1.4372	0.144258	9.96274	2.21861e-23	1.93819e-21	RPK2	LRR receptor-like serine/threonine-protein kinase RPK2
TCONS_00018206_g.20566	143.122	1.43003	0.227628	6.28232	3.33557e-10	9.37499e-09	UGT85A24	7-deoxyloganetin glucosyltransferase
TCONS_00029069_g.33353	23.8618	1.42581	0.454047	3.14023	0.00168813	0.0136176	DREB1A	Dehydration-responsive element-binding protein 1A
TCONS_00006725_g.7565	39.6262	1.42368	0.373664	3.81007	0.000138927	0.00156865	PUB23	E3 ubiquitin-protein ligase PUB23
TCONS_00013464_g.15328	146.45	1.42283	0.230486	6.17317	6.69344e-10	1.82087e-08	ATHB-40	Homeobox-leucine zipper protein ATHB-40
TCONS_00015423_g.17550	54.8987	1.42217	0.363306	3.91453	9.05811e-05	0.00108111		Putative uncharacterized protein {ECO:0000313|EMBL:EEF30937.1};
TCONS_00030794_g.35179	1978.64	1.42211	0.104908	13.5558	7.32058e-42	1.87856e-39	CXE13	Probable carboxylesterase 13
TCONS_00002389_g.2669	190.112	1.4212	0.206599	6.87904	6.02585e-12	2.06733e-10		G-type lectin S-receptor-like serine/threonine-protein kinase At5g24080;
TCONS_00036773_g.41729	73.3328	1.42073	0.325455	4.36538	1.26903e-05	0.000182813		G-type lectin S-receptor-like serine/threonine-protein kinase At1g67520;
TCONS_00031325_g.35817	225.767	1.42015	0.481272	2.95082	0.00316932	0.022818	1MMP	Metalloendoproteinase 1-MMP {ECO:0000303|PubMed:10574937}
TCONS_00000122_g.161	713.051	1.42	0.188381	7.53792	4.77527e-14	2.05409e-12	Solyc05g009120.2	Uncharacterized protein {ECO:0000313|EnsemblPlants:Solyc05g009120.2.1};
TCONS_00033226_g.37867	663.469	1.41625	0.174013	8.13879	3.99243e-16	2.12112e-14		Probable receptor-like protein kinase At5g38990;
TCONS_00009376_g.10571	272.778	1.41575	0.253192	5.59162	2.24963e-08	5.04989e-07	ATJ20	Chaperone protein dnaJ 20; chloroplastic
TCONS_00015387_g.17516	103.777	1.41572	0.289771	4.88567	1.03079e-06	1.77901e-05	CSLG2	Cellulose synthase-like protein G2
TCONS_00029102_g.33393	91.7428	1.41399	0.414653	3.41004	0.000649525	0.00601539		Hypothetical protein
TCONS_00026070_g.30116	188.193	1.40794	0.233596	6.02723	1.66791e-09	4.32229e-08	IPCS2	Phosphatidylinositol:ceramide inositolphosphotransferase 2
TCONS_00034332_g.39032	170.297	1.405	0.254406	5.5227	3.33836e-08	7.39588e-07	PGIP1	Polygalacturonase inhibitor 1
TCONS_00007096_g.7960	115.334	1.39908	0.305283	4.58289	4.58601e-06	7.04657e-05	PGSC0003DMG401018530	Uncharacterized protein {ECO:0000313|EnsemblPlants:PGSC0003DMT400047673};
TCONS_00014570_g.16543	210.894	1.39437	0.217543	6.40962	1.4588e-10	4.27007e-09	SAUR71	Auxin-responsive protein SAUR71 {ECO:0000305}
TCONS_00029586_g.33903	164.545	1.39132	0.201193	6.91534	4.66742e-12	1.61766e-10		G-type lectin S-receptor-like serine/threonine-protein kinase At2g19130;
TCONS_00019537_g.22222	436.543	1.38937	0.180034	7.71722	1.1889e-14	5.50533e-13	PUB23	E3 ubiquitin-protein ligase PUB23
TCONS_00021884_g.25033	134.139	1.38634	0.248754	5.57313	2.50196e-08	5.60148e-07		Probable LRR receptor-like serine/threonine-protein kinase At1g67720;
TCONS_00031924_g.36475	75.186	1.38396	0.276439	5.00641	5.54557e-07	1.00306e-05		Probable LRR receptor-like serine/threonine-protein kinase At1g53440;
TCONS_00025861_g.29874	3428.82	1.38304	0.139282	9.9298	3.08883e-23	2.64882e-21	WRKY33	Probable WRKY transcription factor 33
TCONS_00000377_g.443	4579.33	1.37954	0.408229	3.37932	0.000726647	0.00660687	HSP26-A	Probable glutathione S-transferase
TCONS_00034982_g.39733	2460.01	1.37854	0.159912	8.62062	6.65923e-18	4.00215e-16	CSLG3	Cellulose synthase-like protein G3
TCONS_00003994_g.4547	210.11	1.37825	0.195713	7.0422	1.89223e-12	6.87684e-11	RLK1	G-type lectin S-receptor-like serine/threonine-protein kinase RLK1;
TCONS_00030987_g.35385	29.8895	1.37214	0.393055	3.49095	0.0004813	0.00462681	NDB2	External alternative NAD(P)H-ubiquinone oxidoreductase B2; mitochondrial
TCONS_00024122_g.27806	6835.35	1.36889	0.137379	9.96436	2.18278e-23	1.91678e-21	WRKY40	Probable WRKY transcription factor 40
TCONS_00006256_g.7024	639.999	1.36864	0.13602	10.062	8.13188e-24	7.44968e-22		1-aminocyclopropane-1-carboxylate oxidase homolog 1;
TCONS_00012193_g.13896	13492.5	1.36669	0.392229	3.48442	0.000493213	0.00471955	BG	Basic 7S globulin
TCONS_00034406_g.39107	25.3669	1.36531	0.443362	3.07945	0.00207386	0.0162271	PSKR2	Phytosulfokine receptor 2
TCONS_00004863_g.5527	2195.91	1.36172	0.146985	9.26429	1.96383e-20	1.39259e-18	DCR	BAHD acyltransferase DCR
TCONS_00028924_g.33202	20.2126	1.36157	0.467925	2.90981	0.00361647	0.0252646	AKR4C9	Aldo-keto reductase family 4 member C9
TCONS_00008553_g.9649	31.8151	1.36116	0.358705	3.79465	0.000147853	0.00165291	GSO1	LRR receptor-like serine/threonine-protein kinase GSO1
TCONS_00038422_g.43636	2396.57	1.35975	0.368939	3.68558	0.000228185	0.00240802		Region of a membrane-bound protein predicted to be embedded in the membrane.
TCONS_00028929_g.33205	340.735	1.35886	0.225095	6.03684	1.57164e-09	4.09158e-08	LECRKS4	L-type lectin-domain containing receptor kinase S.4;
TCONS_00019032_g.21555	611.318	1.35244	0.159766	8.46512	2.55897e-17	1.47515e-15	GSTU7	Glutathione S-transferase U7
TCONS_00017064_g.19348	661.65	1.35177	0.17007	7.94831	1.89077e-15	9.3973e-14	CBP60D	Calmodulin-binding protein 60 D {ECO:0000303|PubMed:11782485}
TCONS_00008007_g.9005	44.0239	1.34022	0.35452	3.78038	0.000156587	0.00173341		Uncharacterized protein L728;
TCONS_00023957_g.27595	287.374	1.33906	0.15984	8.37753	5.405e-17	3.07396e-15	AAE20	Benzoate--CoA ligase; peroxisomal
TCONS_00020090_g.22903	397.349	1.33803	0.199359	6.71166	1.92428e-11	6.24763e-10	FLS2	LRR receptor-like serine/threonine-protein kinase FLS2
TCONS_00032385_g.36985	4631.67	1.33783	0.186156	7.18661	6.64176e-13	2.55248e-11		Cysteine proteinase inhibitor B
TCONS_00024020_g.27673	603.855	1.33659	0.195157	6.84877	7.44895e-12	2.4999e-10		Region of a membrane-bound protein predicted to be embedded in the membrane.
TCONS_00033177_g.37823	21221.7	1.33567	0.371246	3.5978	0.000320923	0.00325299	HRGP	Tyrosine-rich hydroxyproline-rich glycoprotein {ECO:0000313|EMBL:AAA98492.1};
TCONS_00012990_g.14823	2416.43	1.32973	0.164177	8.09935	5.52526e-16	2.90814e-14	ATL2	RING-H2 finger protein ATL2
TCONS_00033176_g.37820	29188.1	1.32927	0.379902	3.49899	0.000467031	0.00450241	HRGP	Tyrosine-rich hydroxyproline-rich glycoprotein {ECO:0000313|EMBL:AAA98492.1};
TCONS_00018675_g.21162	995.924	1.32894	0.221996	5.98633	2.14624e-09	5.50295e-08		Endochitinase
TCONS_00003677_g.4179	127.892	1.32883	0.236093	5.62843	1.81859e-08	4.11502e-07	TIFY10A	Protein TIFY 10A
TCONS_00006310_g.7091	16.8053	1.32857	0.479583	2.77026	0.00560113	0.0362875		Probable inactive receptor kinase At5g58300;
TCONS_00034943_g.39696	51.8029	1.32715	0.320915	4.13551	3.5416e-05	0.000462427	SRG1	Protein SRG1;
TCONS_00025840_g.29845	1941.45	1.32277	0.144966	9.12468	7.19489e-20	4.85813e-18	TIC32	Short-chain dehydrogenase TIC 32; chloroplastic
TCONS_00025112_g.29049	594.329	1.32191	0.150881	8.76133	1.92963e-18	1.19355e-16	PGSC0003DMG400029315	Uncharacterized protein {ECO:0000313|EnsemblPlants:PGSC0003DMT400075376};
TCONS_00005037_g.5739	1422.28	1.31895	0.435204	3.03066	0.00244022	0.0184597		Hypothetical protein
TCONS_00012416_g.14162	343.179	1.31842	0.187451	7.03339	2.01573e-12	7.28414e-11	HEC2	Transcription factor HEC2
TCONS_00024952_g.28862	405.302	1.31626	0.431983	3.04702	0.00231124	0.0177003		CASP-like protein 1D1;
TCONS_00015810_g.17922	5743.56	1.31414	0.178365	7.36766	1.73653e-13	6.99339e-12		Zinc finger CCCH domain-containing protein 29
TCONS_00013613_g.15530	212.741	1.3135	0.170475	7.70494	1.30901e-14	6.04496e-13		AAA-ATPase At3g50940;
TCONS_00016499_g.18712	13536	1.31126	0.176636	7.42352	1.14051e-13	4.7145e-12	EP1	Epidermis-specific secreted glycoprotein EP1
TCONS_00026577_g.30726	34.0283	1.30903	0.379726	3.4473	0.000566228	0.00532543	ADH1	Alcohol dehydrogenase 1;
TCONS_00003234_g.3712	213.668	1.30866	0.184968	7.07504	1.49404e-12	5.4689e-11		Glycine--tRNA ligase; mitochondrial 1 {ECO:0000305}
TCONS_00005730_g.6461	7004	1.30675	0.206283	6.33475	2.37719e-10	6.80552e-09	CYP73A12	Trans-cinnamate 4-monooxygenase
TCONS_00026368_g.30498	90.2665	1.3044	0.296712	4.39619	1.10167e-05	0.000160129		1-aminocyclopropane-1-carboxylate oxidase homolog 1;
TCONS_00005457_g.6195	449.158	1.30344	0.184219	7.07549	1.48922e-12	5.46304e-11		Probable tyrosine-protein phosphatase At1g05000;
TCONS_00030218_g.34567	813.124	1.30338	0.145047	8.98594	2.56534e-19	1.6722e-17		Uncharacterized protein {ECO:0000313|EMBL:KDO56188.1};
TCONS_00037834_g.42864	771.644	1.29794	0.148089	8.76459	1.8745e-18	1.1637e-16	DBR	2-alkenal reductase (NADP(+)-dependent)
TCONS_00008571_g.9672	355.405	1.29573	0.218846	5.92074	3.20487e-09	7.99943e-08	CIGR1	Chitin-inducible gibberellin-responsive protein 1
TCONS_00022556_g.25911	168.816	1.29558	0.223844	5.78788	7.12819e-09	1.71847e-07	SODCC	Superoxide dismutase [Cu-Zn]
TCONS_00029277_g.33549	721.577	1.2942	0.152625	8.47961	2.25954e-17	1.30698e-15	NAC029	NAC transcription factor 29
TCONS_00013060_g.14909	56.2559	1.29326	0.356911	3.62346	0.000290684	0.00298576	DOX1	Alpha-dioxygenase 1
TCONS_00011467_g.13090	756.839	1.28953	0.12038	10.7122	8.92507e-27	9.82221e-25	UGT90A1	UDP-glycosyltransferase 90A1;
TCONS_00020343_g.23201	726.897	1.28783	0.135106	9.53203	1.54237e-21	1.15664e-19		Zinc finger CCCH domain-containing protein 29
TCONS_00004424_g.5039	2340.36	1.28706	0.173613	7.41336	1.23136e-13	5.06533e-12		Uncharacterized protein {ECO:0000313|EMBL:KFK37004.1};
TCONS_00016451_g.18649	24.3657	1.2853	0.444775	2.88978	0.00385517	0.0266683	PAD4	Lipase-like PAD4
TCONS_00022546_g.25902	215.665	1.28324	0.202979	6.32207	2.58085e-10	7.33898e-09		Hypothetical protein
TCONS_00013512_g.15372	88.7603	1.28161	0.312537	4.10066	4.11975e-05	0.000530354	RLK1	G-type lectin S-receptor-like serine/threonine-protein kinase RLK1;
TCONS_00029251_g.33525	1063.48	1.27951	0.249954	5.11899	3.07175e-07	5.83633e-06		Germacrene A synthase short form
TCONS_00026207_g.30312	48.1905	1.27747	0.310028	4.12051	3.78037e-05	0.000492087	sec61a	Protein transport protein Sec61 subunit alpha
TCONS_00000957_g.1029	427.365	1.27666	0.18426	6.92859	4.25054e-12	1.47922e-10		Uncharacterized protein {ECO:0000313|EMBL:CDP00724.1};
TCONS_00003494_g.4012	1479.48	1.27651	0.142408	8.96373	3.13882e-19	2.03819e-17	PTI6	Pathogenesis-related genes transcriptional activator PTI6
TCONS_00023376_g.26940	1412.88	1.27594	0.148452	8.59501	8.32602e-18	4.9339e-16	DTX12	Protein DETOXIFICATION 12 {ECO:0000303|PubMed:11739388};
TCONS_00030919_g.35310	32.0464	1.27456	0.438445	2.907	0.00364919	0.0254408		PITH domain-containing protein 1;
TCONS_00011345_g.12919	40.6431	1.26743	0.365772	3.46508	0.00053007	0.00502159		Uncharacterized protein {ECO:0000313|EMBL:EOY31761.1};
TCONS_00033602_g.38293	133.696	1.26712	0.254912	4.97082	6.66704e-07	1.19443e-05	WRKY19	Probable WRKY transcription factor 19
TCONS_00035290_g.40117	76.2391	1.26349	0.2658	4.75354	1.99888e-06	3.24493e-05	yfhM	AB hydrolase superfamily protein YfhM;
TCONS_00003670_g.4181	332.939	1.2634	0.211365	5.97734	2.26806e-09	5.78901e-08	TIFY10A	Protein TIFY 10A
TCONS_00011350_g.12927	664.576	1.26189	0.15816	7.97854	1.48071e-15	7.47731e-14	ALA11	Probable phospholipid-transporting ATPase 11 {ECO:0000303|PubMed:11402198}
TCONS_00015119_g.17213	126.627	1.26061	0.274781	4.58769	4.48172e-06	6.91139e-05		Uncharacterized protein At4g08330; chloroplastic;
TCONS_00032716_g.37340	879.986	1.26045	0.166573	7.56695	3.82097e-14	1.65621e-12	PGSC0003DMG400002851	Uncharacterized protein {ECO:0000313|EnsemblPlants:PGSC0003DMT400007415};
TCONS_00007143_g.8015	646.416	1.25877	0.174553	7.2114	5.5381e-13	2.15275e-11		Putative uncharacterized protein {ECO:0000313|EMBL:EEF50287.1};
TCONS_00013731_g.15645	34.1777	1.25545	0.434627	2.88857	0.00386993	0.0267486	NUDT3	Nudix hydrolase 3
TCONS_00008336_g.9404	239.583	1.25417	0.21232	5.90698	3.48433e-09	8.65871e-08	MYB4	Myb-related protein Myb4
TCONS_00011774_g.13443	2291.78	1.2523	0.193105	6.48504	8.8709e-11	2.69434e-09	PUB22	E3 ubiquitin-protein ligase PUB22
TCONS_00034824_g.39520	184.521	1.25102	0.30851	4.05504	5.01261e-05	0.000634457		Uncharacterized protein {ECO:0000313|EMBL:KHN36790.1};
TCONS_00021636_g.24767	291.331	1.24918	0.152872	8.17141	3.04818e-16	1.63483e-14	XTH23	Probable xyloglucan endotransglucosylase/hydrolase protein 23
TCONS_00031659_g.36179	181.107	1.24831	0.230432	5.41724	6.05277e-08	1.29687e-06	MYB108	Transcription factor MYB108
TCONS_00030174_g.34489	169.245	1.24819	0.246198	5.06987	3.98097e-07	7.42238e-06		Vicilin-like seed storage protein At2g18540
TCONS_00027160_g.31341	222.156	1.24695	0.181411	6.87363	6.25903e-12	2.13437e-10		Probable receptor-like protein kinase At5g47070;
TCONS_00002980_g.3410	203.316	1.24414	0.186503	6.67088	2.5428e-11	8.14656e-10		Probable aspartic protease At2g35615;
TCONS_00002555_g.2880	586.552	1.24212	0.133237	9.32266	1.13456e-20	8.18237e-19	PUB17	U-box domain-containing protein 17
TCONS_00010056_g.11406	75.2234	1.24009	0.308996	4.01328	5.98818e-05	0.000739706	UGT85A24	7-deoxyloganetin glucosyltransferase
TCONS_00031284_g.35767	30.1651	1.2391	0.407844	3.03818	0.00238013	0.0181053		Hypothetical protein
TCONS_00026189_g.30289	88.8873	1.23863	0.29759	4.16221	3.15189e-05	0.000415598		Probable receptor-like protein kinase At5g47070;
TCONS_00027736_g.31935	204.304	1.23838	0.264985	4.67341	2.96245e-06	4.67918e-05	MYB108	Transcription factor MYB108
TCONS_00021752_g.24892	100.436	1.23319	0.302433	4.07755	4.55122e-05	0.000581266	PII-2	Piriformospora indica-insensitive protein 2
TCONS_00010122_g.11479	5306.21	1.23001	0.127895	9.61735	6.75517e-22	5.25168e-20	SOBIR1	Leucine-rich repeat receptor-like serine/threonine/tyrosine-protein kinase SOBIR1
TCONS_00011692_g.13344	574.471	1.22631	0.163417	7.50418	6.18127e-14	2.61247e-12	ERS1	Ethylene response sensor 1
TCONS_00016844_g.19085	10549.2	1.22561	0.174043	7.04201	1.89491e-12	6.87684e-11	OPR2	12-oxophytodienoate reductase 2
TCONS_00008363_g.9435	23.2172	1.22069	0.418354	2.91784	0.0035247	0.0247561		tRNA 2'-phosphotransferase 1 {ECO:0000313|EMBL:KHN12672.1};
TCONS_00029905_g.34221	224.123	1.22	0.24189	5.04361	4.56831e-07	8.38827e-06		Uncharacterized protein At4g15970;
TCONS_00025811_g.29811	18.4021	1.21974	0.459874	2.65233	0.00799382	0.04842	ZFWD1	Zinc finger CCCH domain-containing protein 48;
TCONS_00031407_g.35906	209.01	1.21948	0.169979	7.17426	7.26998e-13	2.78759e-11		Hypothetical protein
TCONS_00010638_g.12133	45.3652	1.21888	0.351739	3.46528	0.000529676	0.00502067		Protein BIG GRAIN 1-like A {ECO:0000305}
TCONS_00006346_g.7145	720.838	1.21523	0.146876	8.27386	1.2969e-16	7.15959e-15	HEMH	Ferrochelatase-2; chloroplastic
TCONS_00021588_g.24723	23.947	1.21211	0.451942	2.682	0.00731824	0.0451016		Uncharacterized protein At1g04910;
TCONS_00032900_g.37531	131.281	1.21193	0.234268	5.17325	2.30051e-07	4.47635e-06		Delta-1-pyrroline-5-carboxylate synthase
TCONS_00021719_g.24850	23.9865	1.20755	0.43876	2.7522	0.0059197	0.0380027	DHNAT1	1;4-dihydroxy-2-naphthoyl-CoA thioesterase 1 {ECO:0000303|PubMed:22372525}
TCONS_00027583_g.31814	367.135	1.20749	0.190769	6.32963	2.45749e-10	7.01172e-09	OXI1	Serine/threonine-protein kinase OXI1
TCONS_00001254_g.1372	1090.08	1.20527	0.133711	9.01396	1.98748e-19	1.31065e-17	HSR4	Protein HYPER-SENSITIVITY-RELATED 4 {ECO:0000303|PubMed:15181213};
TCONS_00015232_g.17335	78.9904	1.20384	0.271747	4.43002	9.42253e-06	0.000138382	ARR1	Two-component response regulator ARR1
TCONS_00032053_g.36628	2295.98	1.20306	0.134535	8.94234	3.81005e-19	2.45524e-17	ABCC4	ABC transporter C family member 4
TCONS_00004880_g.5554	6859.75	1.2025	0.382359	3.14495	0.00166116	0.0134576		Cytochrome P450 CYP72A219
TCONS_00013837_g.15759	46.0572	1.19983	0.322215	3.72369	0.00019633	0.00212206	GT6	UDP-glucose flavonoid 3-O-glucosyltransferase 6 {ECO:0000303|PubMed:18487633}
TCONS_00024110_g.27795	202.236	1.19936	0.232004	5.16956	2.34649e-07	4.56059e-06	HSFB4	Heat stress transcription factor B-4
TCONS_00037974_g.43021	187.672	1.19877	0.190718	6.28557	3.26644e-10	9.21124e-09	GSO1	LRR receptor-like serine/threonine-protein kinase GSO1
TCONS_00003623_g.4121	2019.85	1.19759	0.16432	7.28816	3.14211e-13	1.253e-11		Putative receptor-like protein kinase At1g72540;
TCONS_00007103_g.7971	256.167	1.19602	0.232923	5.13482	2.82416e-07	5.40834e-06		Uncharacterized protein {ECO:0000313|EMBL:AHL69788.1};
TCONS_00038466_g.43692	1580.94	1.19382	0.168843	7.07059	1.54273e-12	5.63495e-11		UPF0481 protein At3g47200;
TCONS_00015177_g.17275	22.1198	1.19006	0.418424	2.84414	0.00445312	0.0301043	CBP60B	Calmodulin-binding protein 60 B {ECO:0000303|PubMed:11782485}
TCONS_00018594_g.21063	10786.2	1.18927	0.181454	6.55409	5.59841e-11	1.73776e-09		Ferritin-1; chloroplastic
TCONS_00024620_g.28441	667.71	1.18659	0.180414	6.57704	4.79921e-11	1.50346e-09		F-box protein At4g18380;
TCONS_00034742_g.39449	259.63	1.18585	0.172179	6.88732	5.68544e-12	1.9545e-10	CML19	Putative calcium-binding protein CML19
TCONS_00024494_g.28278	1384.75	1.18512	0.132572	8.93941	3.91269e-19	2.51183e-17	PI206	Disease resistance response protein 206
TCONS_00029461_g.33777	309.802	1.18118	0.211642	5.58101	2.39119e-08	5.36057e-07	CSLE6	Cellulose synthase-like protein E6
TCONS_00023765_g.27386	184.563	1.17772	0.22301	5.28103	1.28458e-07	2.60108e-06		Hypothetical protein
TCONS_00013203_g.15061	48.4385	1.17667	0.400706	2.93649	0.00331949	0.0235984		Uncharacterized protein {ECO:0000313|EMBL:EYU32464.1};
TCONS_00024558_g.28351	197.314	1.1707	0.203572	5.75078	8.88318e-09	2.12875e-07	NAC008	NAC domain-containing protein 8;
TCONS_00012825_g.14637	5875.12	1.16963	0.133586	8.75564	2.02953e-18	1.25078e-16	ERF5	Ethylene-responsive transcription factor 5
TCONS_00033412_g.38091	199.746	1.16847	0.201184	5.80795	6.32418e-09	1.54219e-07	KIC	Calcium-binding protein KIC
TCONS_00029745_g.34066	30.7687	1.16778	0.411805	2.83576	0.00457173	0.0307223	GAT1	GABA transporter 1
TCONS_00000790_g.873	4125.85	1.16712	0.152611	7.64766	2.04673e-14	9.05689e-13	AGO2	Protein argonaute 2
TCONS_00000739_g.831	3911.96	1.16628	0.218738	5.33183	9.72258e-08	2.00704e-06		UP-9A {ECO:0000313|EMBL:ABF06706.1};
TCONS_00010097_g.11457	931.835	1.166	0.16187	7.20333	5.87596e-13	2.27365e-11	NUB1	NEDD8 ultimate buster 1
TCONS_00025052_g.28963	1525.01	1.16477	0.183453	6.34917	2.16477e-10	6.2433e-09	GRDP1	Glycine-rich domain-containing protein 1 {ECO:0000303|Ref.4}
TCONS_00036868_g.41841	25.978	1.1641	0.394384	2.95169	0.00316043	0.022807	ACR10	ACT domain-containing protein ACR10 {ECO:0000305}
TCONS_00034927_g.39675	554.339	1.16402	0.228782	5.08792	3.62016e-07	6.81716e-06		Uncharacterized membrane protein At3g27390;
TCONS_00018056_g.20398	211.816	1.16213	0.175947	6.60498	3.97572e-11	1.25243e-09	UGT71E1	UDP-glycosyltransferase 71E1 {ECO:0000303|PubMed:15610349}
TCONS_00035716_g.40529	79.9077	1.15937	0.236011	4.91238	8.99797e-07	1.58193e-05		Probable serine/threonine-protein kinase Cx32; chloroplastic;
TCONS_00020552_g.23433	139.873	1.15629	0.195873	5.90325	3.56408e-09	8.84392e-08	ACLA-2	ATP-citrate synthase alpha chain protein 2
TCONS_00034277_g.38954	2043.05	1.15616	0.156922	7.36775	1.73534e-13	6.99339e-12	LBD41	LOB domain-containing protein 41;
TCONS_00037648_g.42672	1216.93	1.15097	0.15504	7.42367	1.13918e-13	4.7145e-12	BHLH61	Transcription factor bHLH61;
TCONS_00020240_g.23097	49.8441	1.15087	0.367042	3.13552	0.00171552	0.0137825	PUB23	E3 ubiquitin-protein ligase PUB23
TCONS_00035161_g.39982	108.774	1.14773	0.227299	5.04944	4.43104e-07	8.17164e-06	EPHX2	Bifunctional epoxide hydrolase 2
TCONS_00006723_g.7561	1452.15	1.1475	0.137877	8.32262	8.60392e-17	4.82845e-15	EDS1B	Protein EDS1B {ECO:0000305}
TCONS_00011255_g.12800	1093.5	1.14692	0.127454	8.99871	2.28386e-19	1.49448e-17	UGT76H1	UDP-glycosyltransferase 76H1 {ECO:0000303|PubMed:15610349}
TCONS_00026061_g.30098	185.986	1.14526	0.20754	5.51826	3.42379e-08	7.57526e-07	GT-3B	Trihelix transcription factor GT-3b
TCONS_00011941_g.13646	5350.35	1.144	0.109922	10.4074	2.29423e-25	2.31444e-23	LYK5	Protein LYK5
TCONS_00001581_g.1765	43.2519	1.14169	0.432499	2.63975	0.00829666	0.0498094		Hypothetical protein
TCONS_00017065_g.19349	993.692	1.14104	0.170333	6.69888	2.10025e-11	6.78002e-10		Uncharacterized protein {ECO:0000313|EMBL:KHN02271.1};
TCONS_00021495_g.24583	125.088	1.14041	0.258095	4.41857	9.93571e-06	0.000145666	BnaC09g51990D	BnaC09g51990D protein {ECO:0000313|EMBL:CDY61717.1};
TCONS_00003653_g.4159	81.5545	1.13872	0.296467	3.84097	0.000122549	0.0014129		Leucine-rich repeat domain; L domain-like
TCONS_00009648_g.10939	109.804	1.13839	0.265861	4.28189	1.85311e-05	0.000256798		Sucrose synthase isoform 1
TCONS_00004332_g.4937	2730.74	1.13804	0.146015	7.79402	6.49112e-15	3.08156e-13	IKU2	Receptor-like protein kinase HAIKU2
TCONS_00034341_g.39038	5531.65	1.13564	0.145702	7.79427	6.47809e-15	3.08156e-13	PAP27	Probable inactive purple acid phosphatase 27;
TCONS_00001937_g.2160	26.8894	1.13234	0.388478	2.9148	0.00355912	0.0249307	XLG1	Extra-large guanine nucleotide-binding protein 1
TCONS_00036666_g.41602	1422.88	1.13082	0.190091	5.94884	2.70049e-09	6.81069e-08	GRXC9	Glutaredoxin-C9
TCONS_00021186_g.24224	364.996	1.12783	0.165269	6.82422	8.84018e-12	2.93196e-10	PGSC0003DMG400020889	Uncharacterized protein {ECO:0000313|EnsemblPlants:PGSC0003DMT400053845};
TCONS_00031615_g.36124	273.384	1.12724	0.200494	5.62233	1.88399e-08	4.25164e-07	POR1	Protochlorophyllide reductase; chloroplastic
TCONS_00002775_g.3157	68.5826	1.1264	0.264333	4.26131	2.03229e-05	0.000279118	PDC1	Pyruvate decarboxylase 1;
TCONS_00037048_g.42048	1126.06	1.12273	0.208923	5.37392	7.70447e-08	1.62812e-06	CHLP	Geranylgeranyl diphosphate reductase; chloroplastic
TCONS_00030474_g.34825	1123.41	1.12204	0.150106	7.47498	7.72167e-14	3.23128e-12		Uncharacterized protein {ECO:0000313|EMBL:KCW72017.1};
TCONS_00036901_g.41870	463.656	1.12114	0.176188	6.36331	1.97454e-10	5.74005e-09		Uncharacterized protein {ECO:0000313|EMBL:CDP10152.1};
TCONS_00018464_g.20906	2552.71	1.11611	0.230734	4.83724	1.31657e-06	2.21582e-05		Cytochrome b561 and DOMON domain-containing protein At5g35735
TCONS_00022659_g.26034	173.824	1.11362	0.197717	5.63241	1.77705e-08	4.0318e-07	WRKY71	Probable WRKY transcription factor 71
TCONS_00029341_g.33638	3146.29	1.10853	0.132706	8.35327	6.63978e-17	3.76358e-15		Alpha-galactosidase
TCONS_00028222_g.32475	96.8047	1.10831	0.348794	3.17754	0.00148529	0.0122405	PGSC0003DMG400002851	Uncharacterized protein {ECO:0000313|EnsemblPlants:PGSC0003DMT400007415};
TCONS_00001901_g.2126	321.67	1.10789	0.166826	6.64099	3.11583e-11	9.88896e-10	APK2B	Protein kinase 2B; chloroplastic;
TCONS_00020899_g.23887	77.9186	1.10646	0.360324	3.07074	0.00213527	0.0166079	ACR4	Serine/threonine-protein kinase-like protein ACR4
TCONS_00016611_g.18828	1409.26	1.1045	0.140731	7.84833	4.21625e-15	2.03003e-13	SALR	Salutaridine reductase {ECO:0000312|EMBL:ABO93462.1}
TCONS_00035062_g.39822	177.669	1.10416	0.227853	4.84592	1.26026e-06	2.13375e-05		Probable LRR receptor-like serine/threonine-protein kinase At4g08850;
TCONS_00032596_g.37211	460.885	1.10335	0.205902	5.35862	8.38616e-08	1.75251e-06	ERF4	Ethylene-responsive transcription factor 4
TCONS_00019159_g.21689	745.76	1.10194	0.149565	7.36761	1.73721e-13	6.99339e-12		Probable 1-acylglycerol-3-phosphate O-acyltransferase
TCONS_00006179_g.6925	107.445	1.10041	0.218293	5.04096	4.63197e-07	8.49595e-06	IVD	Isovaleryl-CoA dehydrogenase; mitochondrial
TCONS_00036774_g.41730	27.8927	1.09972	0.41528	2.64813	0.00809381	0.0488337		G-type lectin S-receptor-like serine/threonine-protein kinase At4g03230;
TCONS_00015157_g.17256	36.7725	1.09825	0.350116	3.13681	0.00170797	0.0137475		Uncharacterized protein {ECO:0000313|EMBL:KJB54502.1};
TCONS_00003878_g.4416	978.697	1.09597	0.25377	4.31876	1.56912e-05	0.000221059		Probable inactive receptor kinase At5g58300;
TCONS_00028264_g.32534	95.3749	1.09593	0.298515	3.67128	0.00024134	0.00253422	CNGC1	Cyclic nucleotide-gated ion channel 1
TCONS_00003422_g.3931	155.48	1.09387	0.259026	4.22304	2.41034e-05	0.000324983		Hypothetical protein
TCONS_00016046_g.18221	351.285	1.09182	0.158726	6.87866	6.04162e-12	2.06855e-10	CYP76C1	Cytochrome P450 76C1;
TCONS_00000112_g.151	4403.25	1.09164	0.118223	9.23372	2.61389e-20	1.81333e-18		Miraculin
TCONS_00010328_g.11747	360.474	1.08824	0.253992	4.28453	1.83123e-05	0.000253975		Uncharacterized protein {ECO:0000313|EMBL:KDO62480.1};
TCONS_00011080_g.12579	327.956	1.08814	0.227926	4.77408	1.80527e-06	2.98203e-05	NAC072	NAC domain-containing protein 72
TCONS_00012649_g.14421	27.1416	1.0872	0.38823	2.80039	0.00510408	0.0337379		Putative uncharacterized protein {ECO:0000313|EMBL:CAN66948.1};
TCONS_00032680_g.37291	155.457	1.0867	0.282028	3.85316	0.000116602	0.00135447		Hypothetical protein
TCONS_00005375_g.6079	8093.54	1.08449	0.14992	7.23379	4.69713e-13	1.83426e-11		Zinc finger CCCH domain-containing protein 29
TCONS_00024893_g.28781	68.0992	1.08375	0.277298	3.90826	9.29629e-05	0.00110332	WNK11	Probable serine/threonine-protein kinase WNK11
TCONS_00037117_g.42136	14701.1	1.08332	0.154192	7.02582	2.12818e-12	7.67412e-11	PER12	Peroxidase 12
TCONS_00019081_g.21597	307.004	1.08311	0.213989	5.06153	4.15911e-07	7.71822e-06	ALA1	Phospholipid-transporting ATPase 1 {ECO:0000303|PubMed:11148289}
TCONS_00037555_g.42539	86.9976	1.08102	0.284346	3.80178	0.00014366	0.00161455	CERBERUS	Putative E3 ubiquitin-protein ligase LIN-1 {ECO:0000250|UniProtKB:D1FP53}
TCONS_00034841_g.39537	17380.3	1.07939	0.164443	6.56391	5.2416e-11	1.636e-09	UGT89A2	UDP-glycosyltransferase 89A2
TCONS_00018061_g.20406	648.476	1.07672	0.135535	7.94427	1.95345e-15	9.68044e-14	Mgst3	Microsomal glutathione S-transferase 3
TCONS_00014797_g.16823	154.162	1.07425	0.225264	4.76887	1.85263e-06	3.04544e-05	spg1	Septum-promoting GTP-binding protein 1
TCONS_00019656_g.22363	4277.95	1.0691	0.147468	7.24967	4.17787e-13	1.64284e-11	SNAP33	SNAP25 homologous protein SNAP33
TCONS_00036626_g.41557	117.726	1.06785	0.235695	4.53063	5.88088e-06	8.92294e-05		Uncharacterized protein {ECO:0000313|EMBL:KGN56204.1};
TCONS_00024583_g.28391	601.95	1.06747	0.164598	6.4853	8.85538e-11	2.69434e-09	CBSX5	CBS domain-containing protein CBSX5;
TCONS_00018605_g.21067	123.621	1.06685	0.240668	4.43288	9.29834e-06	0.000136914	D6PKL2	Serine/threonine-protein kinase D6PKL2
TCONS_00000557_g.617	1842.53	1.06396	0.205338	5.18148	2.20129e-07	4.313e-06	AHB2	Non-symbiotic hemoglobin 2
TCONS_00016498_g.18710	4619.56	1.05908	0.169371	6.25298	4.02684e-10	1.12433e-08	SAT1	Serine acetyltransferase 1; chloroplastic
TCONS_00024006_g.27651	1236.57	1.05708	0.163035	6.48379	8.9446e-11	2.70702e-09		Uncharacterized protein {ECO:0000313|EMBL:EOY23838.1};
TCONS_00008243_g.9296	16660.8	1.05669	0.152243	6.94085	3.89745e-12	1.36713e-10		B2 protein;
TCONS_00000506_g.559	60.1436	1.05228	0.291912	3.60478	0.000312417	0.00318009		Uncharacterized PKHD-type hydroxylase At1g22950;
TCONS_00008173_g.9206	93.8623	1.05189	0.256418	4.10225	4.09156e-05	0.00052773	BB	E3 ubiquitin ligase BIG BROTHER
TCONS_00001771_g.1962	541.497	1.05113	0.172486	6.09399	1.10133e-09	2.90738e-08		Uncharacterized protein {ECO:0000313|EMBL:CDP15014.1};
TCONS_00003741_g.4262	2329.95	1.05076	0.215284	4.88082	1.05644e-06	1.81956e-05		Hypothetical protein
TCONS_00027087_g.31251	1461.02	1.04667	0.163019	6.42053	1.35801e-10	3.98193e-09	ERF1B	Ethylene-responsive transcription factor 1B
TCONS_00018533_g.21002	5401.37	1.04587	0.183	5.7151	1.0964e-08	2.58081e-07	PER51	Peroxidase 51
TCONS_00003161_g.3630	17760.2	1.04145	0.121167	8.59517	8.31417e-18	4.9339e-16		Non-specific lipid-transfer protein
TCONS_00023366_g.26926	1684.04	1.0409	0.195756	5.31732	1.05308e-07	2.16334e-06	PLD1	Phospholipase D alpha 1
TCONS_00023417_g.26989	382.426	1.03728	0.174095	5.95813	2.55139e-09	6.47321e-08	CIPK25	CBL-interacting serine/threonine-protein kinase 25
TCONS_00012681_g.14472	6638.59	1.03224	0.213427	4.83652	1.32134e-06	2.22164e-05	NHL3	NDR1/HIN1-Like protein 3 {ECO:0000303|Ref.1}
TCONS_00024923_g.28819	54.999	1.02958	0.305576	3.3693	0.000753593	0.00680805	QKY	Protein QUIRKY {ECO:0000303|PubMed:19180193}
TCONS_00021368_g.24430	56.3403	1.0286	0.348703	2.9498	0.00317983	0.0228467	ACS3	1-aminocyclopropane-1-carboxylate synthase 3
TCONS_00034716_g.39416	68.8205	1.02773	0.282271	3.64094	0.000271644	0.00281622	UGT85C2	UDP-glycosyltransferase 85C2 {ECO:0000303|PubMed:15610349}
TCONS_00017826_g.20125	2585.37	1.02724	0.126965	8.09077	5.92887e-16	3.11091e-14		Uncharacterized protein {ECO:0000313|EnsemblPlants:Bo7g097620.1};
TCONS_00009963_g.11298	206.097	1.02675	0.242699	4.23057	2.33104e-05	0.000316052		Cytochrome b561 and DOMON domain-containing protein At5g35735
TCONS_00013891_g.15830	2394.4	1.02656	0.2082	4.93063	8.19629e-07	1.44849e-05	HARBI1	Putative nuclease HARBI1
TCONS_00001973_g.2219	205.496	1.02288	0.180951	5.65279	1.5786e-08	3.61054e-07	MVD2	Diphosphomevalonate decarboxylase MVD2 {ECO:0000305}
TCONS_00008501_g.9584	804.776	1.02281	0.153405	6.66742	2.60342e-11	8.32504e-10	GAPC2	Glyceraldehyde-3-phosphate dehydrogenase GAPC2; cytosolic
TCONS_00022385_g.25704	53.7821	1.02265	0.291571	3.50736	0.000452573	0.00438297		Uncharacterized protein At1g76070;
TCONS_00016900_g.19164	76.3178	1.02205	0.306011	3.33993	0.000837996	0.00744726		Probable LRR receptor-like serine/threonine-protein kinase At1g56130;
TCONS_00037843_g.42880	2342.29	1.0198	0.132784	7.68014	1.58913e-14	7.22055e-13	HSR4	Protein HYPER-SENSITIVITY-RELATED 4 {ECO:0000303|PubMed:15181213};
TCONS_00030477_g.34826	89.7541	1.01814	0.245944	4.13974	3.47701e-05	0.00045524	N	TMV resistance protein N
TCONS_00017369_g.19652	15941.8	1.01648	0.131971	7.70228	1.3366e-14	6.13892e-13	poxN1	Peroxidase N1
TCONS_00020326_g.23192	1487.03	1.01632	0.173093	5.87152	4.31811e-09	1.06681e-07	OPT4	Oligopeptide transporter 4
TCONS_00014565_g.16538	707.952	1.01609	0.132716	7.65616	1.91573e-14	8.56526e-13	CRT3	Calreticulin-3
TCONS_00010398_g.11837	1839.57	1.01486	0.120434	8.42666	3.55675e-17	2.03648e-15		Uncharacterized protein {ECO:0000313|EMBL:CDP01382.1};
TCONS_00009926_g.11255	509.61	1.0146	0.210105	4.82904	1.37194e-06	2.30442e-05	TIP1-1	Aquaporin TIP1-1
TCONS_00024557_g.28349	10813.8	1.01421	0.149436	6.78692	1.14554e-11	3.76984e-10	GAO1	Germacrene A oxidase
TCONS_00038326_g.43474	159.093	1.01374	0.203181	4.98932	6.05913e-07	1.09185e-05	PRMT10	Protein arginine N-methyltransferase PRMT10
TCONS_00012333_g.14055	515.097	1.01167	0.225057	4.49517	6.95139e-06	0.000104443	N	TMV resistance protein N
TCONS_00018146_g.20494	333.098	1.01063	0.206493	4.89425	9.86817e-07	1.71534e-05	Solyc10g081930.1	Uncharacterized protein {ECO:0000313|EnsemblPlants:Solyc10g081930.1.1};
TCONS_00019343_g.21967	33.4303	1.01029	0.368209	2.74381	0.0060731	0.0387672		Putative receptor-like protein kinase At5g39000;
TCONS_00034637_g.39342	110.002	1.00909	0.22639	4.4573	8.29994e-06	0.000123069		FBD-associated F-box protein At4g13985;
TCONS_00025492_g.29443	1061.75	1.00817	0.187336	5.38161	7.38205e-08	1.56389e-06		F-box protein At2g27310;
TCONS_00038266_g.43408	50.9165	1.00745	0.293852	3.42844	0.000607053	0.00566746		Uncharacterized protein {ECO:0000313|EMBL:EYU22135.1};
TCONS_00016895_g.19159	219.783	1.00686	0.210291	4.78796	1.68482e-06	2.78851e-05		Uncharacterized protein {ECO:0000313|EMBL:EOX98707.1};
TCONS_00037959_g.43005	2082.9	1.00295	0.16992	5.90245	3.58153e-09	8.87422e-08		Uncharacterized protein {ECO:0000313|EMBL:KRH06564.1; ECO:0000313|EnsemblPlants:GLYMA16G03440.1};
TCONS_00016256_g.18440	164.231	1.0028	0.206064	4.86645	1.13623e-06	1.94121e-05		Probable receptor-like protein kinase At2g39360;
TCONS_00034706_g.39403	3004.11	0.998074	0.177285	5.62977	1.80452e-08	4.08864e-07	HSR201	Benzyl alcohol O-benzoyltransferase
TCONS_00016458_g.18659	136.316	0.99789	0.188119	5.30458	1.12933e-07	2.30121e-06	PDIL2-2	Protein disulfide isomerase-like 2-2
TCONS_00010443_g.11894	122.59	0.996237	0.209108	4.76421	1.89591e-06	3.10453e-05	ERF037	Ethylene-responsive transcription factor ERF037
TCONS_00035999_g.40869	199.874	0.992724	0.267363	3.71302	0.000204802	0.00219961		Probable receptor-like protein kinase At5g38990;
TCONS_00028532_g.32836	2836.71	0.990749	0.153424	6.4576	1.06379e-10	3.17975e-09	CAF1-11	Probable CCR4-associated factor 1 homolog 11
TCONS_00022964_g.26405	590.17	0.989632	0.147779	6.69671	2.1316e-11	6.86811e-10	TBL39	Protein trichome birefringence-like 39
TCONS_00004586_g.5203	654.136	0.989393	0.156221	6.33331	2.39961e-10	6.85812e-09		Putative uncharacterized protein {ECO:0000313|EMBL:EEF35368.1};
TCONS_00020634_g.23536	579.629	0.989195	0.142677	6.93312	4.11667e-12	1.43558e-10	gpmA	2;3-bisphosphoglycerate-dependent phosphoglycerate mutase {ECO:0000255|HAMAP-Rule:MF_01039}
TCONS_00005540_g.6275	991.34	0.988137	0.173043	5.71036	1.1274e-08	2.65009e-07	UBL5	Ubiquitin-like protein 5;
TCONS_00017335_g.19610	1761.32	0.987512	0.14638	6.7462	1.51765e-11	4.96547e-10		Uncharacterized protein {ECO:0000313|EMBL:EXB88402.1};
TCONS_00024343_g.28081	2731.44	0.984038	0.120309	8.17927	2.85567e-16	1.53644e-14		Probable disease resistance protein At4g33300
TCONS_00011669_g.13308	464.491	0.983058	0.243708	4.03376	5.48922e-05	0.000687593	GATL10	Probable galacturonosyltransferase-like 10
TCONS_00021008_g.24016	561.508	0.983019	0.148145	6.63552	3.23357e-11	1.02435e-09	ERF012	Ethylene-responsive transcription factor ERF012
TCONS_00029430_g.33741	62.7141	0.982617	0.309774	3.17204	0.00151371	0.0124476	UPTG	Alpha-1;4-glucan-protein synthase [UDP-forming]
TCONS_00038045_g.43118	32.9555	0.980227	0.357085	2.74508	0.00604957	0.0386607	FTSHI3	Probable inactive ATP-dependent zinc metalloprotease FTSHI 3; chloroplastic
TCONS_00025532_g.29482	118.632	0.979114	0.279017	3.50916	0.00044953	0.004356	RLP12	Receptor-like protein 12
TCONS_00027314_g.31515	179.627	0.978433	0.19068	5.13127	2.87786e-07	5.50497e-06		Uncharacterized protein {ECO:0000313|EMBL:EXB38104.1};
TCONS_00001442_g.1605	260.584	0.976606	0.201772	4.84015	1.29742e-06	2.18575e-05	ZFP5	Zinc finger protein 5
TCONS_00010688_g.12171	56.7656	0.971967	0.296149	3.28202	0.00103065	0.00891655		Retrovirus-related Pol polyprotein from transposon TNT 1-94;
TCONS_00000856_g.932	850.054	0.971892	0.198306	4.90098	9.53621e-07	1.66447e-05	AHL6	AT-hook motif nuclear-localized protein 6 {ECO:0000312|EMBL:FAA00277.1}
TCONS_00013102_g.14950	41.6202	0.964854	0.341824	2.82266	0.00476268	0.0317662	GBF4	G-box-binding factor 4
TCONS_00036220_g.41108	2203.7	0.964788	0.191567	5.0363	4.74614e-07	8.67719e-06	PAL	Phenylalanine ammonia-lyase
TCONS_00027097_g.31258	50.4349	0.96382	0.3115	3.09412	0.00197397	0.0155604		Uncharacterized protein {ECO:0000313|EMBL:EOY28171.1};
TCONS_00028709_g.32992	53.9257	0.963254	0.308724	3.12011	0.00180783	0.0144184		Protein LURP-one-related 8
TCONS_00026619_g.30768	47.2901	0.963193	0.321249	2.99828	0.00271507	0.0201644	CCR3	Putative serine/threonine-protein kinase-like protein CCR3
TCONS_00030672_g.35032	134.07	0.962418	0.257883	3.732	0.000189969	0.00206252		Putative receptor-like protein kinase At5g39000;
TCONS_00013852_g.15772	797.477	0.960497	0.194064	4.94939	7.44459e-07	1.32951e-05		Probable receptor-like protein kinase At5g47070;
TCONS_00004143_g.4720	334.468	0.958829	0.174934	5.48109	4.2271e-08	9.25593e-07	EXO	Protein EXORDIUM
TCONS_00014768_g.16786	231.813	0.958181	0.226279	4.23451	2.29046e-05	0.00031133		Uncharacterized protein ypgQ {ECO:0000313|EMBL:EXB55173.1};
TCONS_00014200_g.16112	5181.02	0.95774	0.194376	4.92725	8.33962e-07	1.47076e-05		UP-9A {ECO:0000313|EMBL:ABF06706.1};
TCONS_00015585_g.17703	81.7909	0.954336	0.305794	3.12084	0.00180334	0.0143894	PUB23	E3 ubiquitin-protein ligase PUB23
TCONS_00023635_g.27236	608.918	0.953573	0.176821	5.39287	6.93395e-08	1.4782e-06	UGT85C2	UDP-glycosyltransferase 85C2 {ECO:0000303|PubMed:15610349}
TCONS_00014775_g.16796	207.267	0.952724	0.191889	4.96497	6.87116e-07	1.2297e-05		G-type lectin S-receptor-like serine/threonine-protein kinase At5g24080;
TCONS_00009035_g.10201	93.3425	0.952561	0.286056	3.32999	0.000868504	0.00766635	TMN4	Transmembrane 9 superfamily member 4 {ECO:0000305};
TCONS_00027768_g.31967	1476.8	0.952247	0.11945	7.97193	1.56216e-15	7.85624e-14		Probable LRR receptor-like serine/threonine-protein kinase At1g56140;
TCONS_00008053_g.9062	184.642	0.950353	0.187172	5.07743	3.82567e-07	7.15646e-06	eIF3-S4-2	Eukaryotic translation initiation factor 3 subunit G-2 {ECO:0000255|HAMAP-Rule:MF_03006}
TCONS_00021846_g.24986	95.9918	0.949641	0.240277	3.95228	7.74087e-05	0.00093635	CCR3	Putative serine/threonine-protein kinase-like protein CCR3
TCONS_00012151_g.13849	248.004	0.948419	0.236044	4.01798	5.86985e-05	0.000728807		Hypothetical protein
TCONS_00001564_g.1733	1505.07	0.947975	0.214896	4.41133	1.02739e-05	0.000150235	CLV1	Receptor protein kinase CLAVATA1
TCONS_00032844_g.37480	691.56	0.947953	0.149594	6.33685	2.34512e-10	6.72506e-09	CLT1	Protein CLT1; chloroplastic {ECO:0000303|PubMed:20080670}
TCONS_00013887_g.15826	263.874	0.943879	0.269709	3.49962	0.000465929	0.00449947	WUN1	Wound-induced protein 1;
TCONS_00010408_g.11847	103.442	0.942017	0.238803	3.94475	7.98848e-05	0.000962936	N	TMV resistance protein N
TCONS_00037368_g.42356	4327.33	0.93833	0.12899	7.27443	3.47882e-13	1.37433e-11	CAMBP25	Calmodulin-binding protein 25 {ECO:0000303|PubMed:15086802}
TCONS_00034040_g.38719	1578.14	0.937873	0.154269	6.07948	1.2057e-09	3.17302e-08		Probable protein phosphatase 2C 63;
TCONS_00025392_g.29351	227.101	0.937485	0.173982	5.38839	7.10926e-08	1.51177e-06		Tropinone reductase homolog At5g06060 {ECO:0000305};
TCONS_00008770_g.9900	61.2756	0.935327	0.314585	2.97321	0.00294704	0.0215379		Uncharacterized protein {ECO:0000313|EMBL:EYU21094.1};
TCONS_00036622_g.41550	133.307	0.935262	0.262547	3.56227	0.000367665	0.00367188	CPK2	Calcium-dependent protein kinase isoform 2
TCONS_00036311_g.41231	2349.53	0.933988	0.128274	7.28119	3.30882e-13	1.3133e-11	WAG1	Serine/threonine-protein kinase WAG1
TCONS_00013748_g.15660	854.642	0.932595	0.171941	5.42391	5.83084e-08	1.25249e-06		Uncharacterized protein {ECO:0000313|EMBL:ESW12206.1};
TCONS_00027642_g.31859	35.3978	0.932523	0.344411	2.70759	0.00677737	0.0423692		Probable receptor-like protein kinase At5g20050;
TCONS_00034199_g.38877	59.0717	0.931815	0.286864	3.24828	0.00116103	0.00987314	EDR1	Serine/threonine-protein kinase EDR1
TCONS_00018753_g.21226	116.634	0.930595	0.271976	3.42161	0.000622518	0.00578106		Hypothetical protein
TCONS_00002415_g.2697	99.3558	0.930391	0.223276	4.16699	3.08643e-05	0.000408344	N	TMV resistance protein N
TCONS_00014865_g.16894	37.6792	0.930019	0.345826	2.68927	0.00716084	0.0443088	TGA1	Transcription factor TGA1
TCONS_00031616_g.36129	107.236	0.927349	0.274523	3.37804	0.000730048	0.00662713		Hypothetical protein
TCONS_00001185_g.1281	5462.26	0.927301	0.149376	6.20782	5.37242e-10	1.47811e-08		AAA-ATPase At3g28580;
TCONS_00038044_g.43116	52.2404	0.92678	0.293362	3.15917	0.00158219	0.0129166	FTSHI3	Probable inactive ATP-dependent zinc metalloprotease FTSHI 3; chloroplastic
TCONS_00038352_g.43513	156.248	0.924672	0.224643	4.11619	3.85185e-05	0.000499855		F-box protein At2g39490;
TCONS_00024655_g.28495	160.804	0.923605	0.260965	3.5392	0.000401349	0.0039616	IST1	IST1 homolog
TCONS_00023270_g.26831	5725.11	0.920778	0.138597	6.64358	3.06151e-11	9.7348e-10	LOX1.5	Probable linoleate 9S-lipoxygenase 5
TCONS_00003672_g.4184	89.1621	0.919771	0.235177	3.91098	9.19232e-05	0.00109404		Uncharacterized protein {ECO:0000313|EMBL:KDP40669.1};
TCONS_00037239_g.42262	3279.2	0.919485	0.11692	7.86424	3.71333e-15	1.80325e-13	ELI3	Mannitol dehydrogenase
TCONS_00034100_g.38761	714.751	0.918326	0.148394	6.18845	6.07571e-10	1.6662e-08	TKPR1	Tetraketide alpha-pyrone reductase 1
TCONS_00004294_g.4891	48.8224	0.916473	0.306224	2.99282	0.00276412	0.0204569	UGT73E1	UDP-glycosyltransferase 73E1 {ECO:0000303|PubMed:15610349}
TCONS_00007868_g.8824	13171.7	0.916192	0.149492	6.12868	8.86087e-10	2.3695e-08	FAD12	Delta(12)-acyl-lipid-desaturase {ECO:0000303|PubMed:12354116}
TCONS_00031925_g.36476	360.992	0.916003	0.165113	5.54773	2.89409e-08	6.43689e-07		Probable LRR receptor-like serine/threonine-protein kinase At1g53440;
TCONS_00001190_g.1288	281.35	0.915981	0.168435	5.43819	5.3826e-08	1.15914e-06	PGSC0003DMG400012394	Uncharacterized protein {ECO:0000313|EnsemblPlants:PGSC0003DMT400032259};
TCONS_00033965_g.38676	352.563	0.915977	0.199802	4.58443	4.55234e-06	7.00754e-05	WAK1	Wall-associated receptor kinase 1
TCONS_00034477_g.39183	1384.16	0.915415	0.140914	6.49625	8.23458e-11	2.51913e-09		Probable receptor-like protein kinase At5g38990;
TCONS_00021905_g.25067	312.774	0.914745	0.197738	4.62605	3.72707e-06	5.82179e-05		Uncharacterized protein {ECO:0000313|EMBL:EYU31251.1};
TCONS_00012546_g.14309	116.69	0.913708	0.222972	4.09786	4.16987e-05	0.000536198		Uncharacterized protein {ECO:0000313|EMBL:KJB34326.1};
TCONS_00007139_g.8011	1848.46	0.913341	0.201936	4.52291	6.09944e-06	9.24627e-05	CPK7	Calcium-dependent protein kinase 7
TCONS_00031427_g.35910	312.583	0.911622	0.216096	4.2186	2.45828e-05	0.00033092		Uncharacterized protein {ECO:0000313|EMBL:CDO99198.1};
TCONS_00022783_g.26183	7514.57	0.909283	0.180204	5.04587	4.51468e-07	8.29879e-06	POX1	Proline dehydrogenase 1; mitochondrial
TCONS_00029042_g.33325	867.711	0.908366	0.132287	6.86661	6.57446e-12	2.23295e-10		Uncharacterized protein {ECO:0000313|EMBL:KDP34593.1};
TCONS_00016340_g.18534	912.36	0.907601	0.131955	6.87811	6.06511e-12	2.07241e-10	fabG	3-oxoacyl-[acyl-carrier-protein] reductase FabG
TCONS_00003925_g.4475	814.87	0.906017	0.131179	6.90671	4.96014e-12	1.7156e-10	SKP2A	F-box protein SKP2A
TCONS_00005631_g.6353	83.2074	0.90556	0.305579	2.96343	0.00304233	0.0220819		Putative receptor-like protein kinase At5g39000;
TCONS_00027928_g.32136	105.267	0.901719	0.269397	3.34718	0.000816383	0.00728981		Hypothetical protein
TCONS_00029925_g.34244	127.863	0.900546	0.200802	4.48475	7.29979e-06	0.000109002		Hypothetical protein
TCONS_00029188_g.33465	86.6269	0.899293	0.280537	3.20561	0.00134775	0.0112244		Uncharacterized protein {ECO:0000313|EMBL:KHN39951.1};
TCONS_00016079_g.18259	7578.07	0.892271	0.096613	9.23552	2.57044e-20	1.79275e-18	IQM3	IQ domain-containing protein IQM3 {ECO:0000305}
TCONS_00007379_g.8254	47.2862	0.890695	0.326522	2.72783	0.00637534	0.040347		Region of a membrane-bound protein predicted to be embedded in the membrane.
TCONS_00013794_g.15693	77.8285	0.887765	0.248444	3.57329	0.000352518	0.00353938	ACA7	Alpha carbonic anhydrase 7
TCONS_00006263_g.7032	244.396	0.885806	0.156178	5.67177	1.41329e-08	3.27667e-07	GRAMD1C	GRAM domain-containing protein 1C;
TCONS_00004977_g.5670	762.209	0.884983	0.159151	5.56064	2.68791e-08	6.00984e-07	RPK2	LRR receptor-like serine/threonine-protein kinase RPK2
TCONS_00020792_g.23737	197.391	0.884272	0.189242	4.6727	2.97263e-06	4.69088e-05	ATL43	RING-H2 finger protein ATL43;
TCONS_00004034_g.4592	1600.22	0.882242	0.2277	3.87459	0.000106805	0.00125355		Oryzain alpha chain;
TCONS_00006914_g.7771	349.22	0.882075	0.188631	4.67619	2.92258e-06	4.62915e-05		Probable receptor-like protein kinase At2g39360;
TCONS_00031934_g.36484	7311.16	0.881143	0.12385	7.11457	1.12261e-12	4.19075e-11		Hypothetical protein
TCONS_00000222_g.274	71.0369	0.881062	0.245388	3.59048	0.000330064	0.00333568		Probable LRR receptor-like serine/threonine-protein kinase At1g53430;
TCONS_00010960_g.12447	791.104	0.877311	0.177651	4.93841	7.87637e-07	1.39487e-05		Probable LRR receptor-like serine/threonine-protein kinase At1g56140;
TCONS_00018785_g.21265	412.928	0.877221	0.155536	5.63999	1.70061e-08	3.86925e-07		Lignin-forming anionic peroxidase
TCONS_00017668_g.19949	81.9474	0.877077	0.273879	3.20242	0.00136276	0.0113438	CYP90D1	3-epi-6-deoxocathasterone 23-monooxygenase
TCONS_00001798_g.1999	696.845	0.876957	0.135431	6.4753	9.46219e-11	2.85339e-09	CPK9	Calcium-dependent protein kinase 9
TCONS_00026443_g.30591	10082.8	0.876248	0.114784	7.6339	2.2776e-14	1.00262e-12	HACL	2-hydroxyacyl-CoA lyase
TCONS_00004306_g.4904	1245.04	0.872905	0.159044	5.48844	4.05499e-08	8.90207e-07	CNGC20	Probable cyclic nucleotide-gated ion channel 20; chloroplastic
TCONS_00038424_g.43638	7003.24	0.8729	0.155137	5.62665	1.83746e-08	4.15217e-07	METK2	S-adenosylmethionine synthase 2
TCONS_00017565_g.19856	260.972	0.871549	0.189048	4.61021	4.02263e-06	6.2631e-05	RABA5A	Ras-related protein RABA5a
TCONS_00004770_g.5424	69.4001	0.870623	0.29027	2.99935	0.00270556	0.0201113	UFC	Protein UPSTREAM OF FLC
TCONS_00036826_g.41799	11668.8	0.870355	0.201845	4.312	1.61781e-05	0.000227144		Root allergen protein;
TCONS_00034999_g.39753	326.175	0.870099	0.163719	5.31458	1.06903e-07	2.19345e-06	GLIP1	GDSL esterase/lipase 1
TCONS_00017045_g.19335	257.14	0.86913	0.159066	5.46396	4.6562e-08	1.01171e-06	RBL2	RHOMBOID-like protein 2 {ECO:0000303|PubMed:16223493; ECO:0000303|PubMed:17181860}
TCONS_00027637_g.31854	182.179	0.867645	0.182628	4.75088	2.02533e-06	3.28472e-05	EPHX2	Bifunctional epoxide hydrolase 2
TCONS_00010059_g.11410	778.834	0.867475	0.205722	4.21673	2.47875e-05	0.000333411		Probable LRR receptor-like serine/threonine-protein kinase At4g26540;
TCONS_00010256_g.11646	122.603	0.866793	0.284686	3.04474	0.00232882	0.0178108	PGSC0003DMG400000053	Uncharacterized protein {ECO:0000313|EnsemblPlants:PGSC0003DMT400000173};
TCONS_00014429_g.16373	443.181	0.86679	0.256951	3.37337	0.000742552	0.00671546	HIR1	Hypersensitive-induced response protein 1;
TCONS_00020520_g.23391	916.573	0.865784	0.182283	4.74968	2.03737e-06	3.29793e-05	CYP71A24	Cytochrome P450 71A24;
TCONS_00033872_g.38554	139.198	0.865001	0.323977	2.66995	0.00758633	0.0463661		Hypothetical protein
TCONS_00004955_g.5654	345.549	0.863119	0.177622	4.85931	1.17798e-06	2.00647e-05		60S acidic ribosomal protein P0
TCONS_00022188_g.25452	1071.96	0.861251	0.230064	3.74353	0.000181456	0.00197642	ACA12	Calcium-transporting ATPase 12; plasma membrane-type
TCONS_00015814_g.17931	133.543	0.860664	0.224187	3.83905	0.000123511	0.00142013	ABCA2	ABC transporter A family member 2;
TCONS_00036215_g.41100	2202.37	0.86053	0.103842	8.28694	1.16198e-16	6.43572e-15		Calcium-binding protein CAST
TCONS_00024667_g.28513	104.735	0.859613	0.258201	3.32923	0.00087085	0.00767508		Receptor-like serine/threonine-protein kinase At3g01300;
TCONS_00001231_g.1349	24171.6	0.859441	0.110561	7.77348	7.63579e-15	3.59476e-13	ACO2	1-aminocyclopropane-1-carboxylate oxidase 2;
TCONS_00004900_g.5585	391.886	0.858685	0.17866	4.80625	1.53789e-06	2.56789e-05		Germin-like protein 5-1
TCONS_00023416_g.26988	212.956	0.857152	0.171886	4.98674	6.14055e-07	1.10361e-05	LOX2.1	Linoleate 13S-lipoxygenase 2-1; chloroplastic
TCONS_00025834_g.29838	173.051	0.852676	0.191499	4.45264	8.48209e-06	0.00012544	JMJ25	Lysine-specific demethylase JMJ25
TCONS_00024378_g.28129	187.158	0.852079	0.221558	3.84585	0.000120134	0.00138789		Hypothetical protein
TCONS_00008211_g.9266	1461.45	0.851801	0.172823	4.92876	8.27537e-07	1.46095e-05	HSP18.5-C	18.5 kDa class I heat shock protein;
TCONS_00009261_g.10460	7007.59	0.851617	0.123089	6.91868	4.5587e-12	1.58321e-10	ADT6	Arogenate dehydratase/prephenate dehydratase 6; chloroplastic
TCONS_00006691_g.7509	234.487	0.851565	0.242514	3.5114	0.000445745	0.00432426	MYB75	Transcription factor MYB75
TCONS_00020788_g.23733	692.637	0.850285	0.142912	5.9497	2.68636e-09	6.78516e-08	PVA42	Vesicle-associated protein 4-2
TCONS_00035595_g.40395	1588	0.849815	0.185315	4.5858	4.5226e-06	6.96809e-05		Uncharacterized protein {ECO:0000313|EMBL:KHN13337.1};
TCONS_00029958_g.34281	38.0149	0.847259	0.31021	2.73125	0.0063095	0.0400218		Hypothetical protein
TCONS_00036422_g.41336	112.428	0.847049	0.223172	3.79549	0.000147349	0.00164837	AAP7	Probable amino acid permease 7
TCONS_00020135_g.22958	194.544	0.846979	0.30091	2.81472	0.00488192	0.0324976	FOX2	Flavin-dependent oxidoreductase FOX2 {ECO:0000303|PubMed:26352477}
TCONS_00001674_g.1855	149.015	0.846582	0.237165	3.5696	0.000357532	0.00358335	DTX25	Protein DETOXIFICATION 25 {ECO:0000303|PubMed:11739388};
TCONS_00002200_g.2442	628.671	0.846327	0.201054	4.20946	2.55987e-05	0.000343504	AIP2	E3 ubiquitin-protein ligase AIP2
TCONS_00015828_g.17929	594.634	0.845462	0.221954	3.80917	0.000139435	0.00157229	ABCA7	ABC transporter A family member 7;
TCONS_00024869_g.28756	69.6351	0.84463	0.288683	2.9258	0.0034357	0.0242013	APK1B	Protein kinase APK1B; chloroplastic
TCONS_00016750_g.18983	4881.86	0.843292	0.114285	7.37885	1.59658e-13	6.48893e-12	PUMP5	Mitochondrial uncoupling protein 5
TCONS_00023277_g.26838	140.441	0.842542	0.268301	3.14029	0.0016878	0.0136176	LOG7	Cytokinin riboside 5'-monophosphate phosphoribohydrolase LOG7
TCONS_00005194_g.5894	94.5112	0.842218	0.241288	3.49051	0.000482095	0.00463183	WAKL14	Wall-associated receptor kinase-like 14
TCONS_00006289_g.7068	206.875	0.842028	0.235954	3.56862	0.000358872	0.00359254	mkkA	Mitogen-activated protein kinase kinase kinase A {ECO:0000303|PubMed:9832508}
TCONS_00002534_g.2846	132.2	0.840098	0.245335	3.42429	0.000616418	0.00573384	HSR4	Protein HYPER-SENSITIVITY-RELATED 4 {ECO:0000303|PubMed:15181213};
TCONS_00032772_g.37402	73.8412	0.840008	0.243919	3.4438	0.000573609	0.00538887	EMB8	Embryogenesis-associated protein EMB8;
TCONS_00038219_g.43335	487.578	0.83988	0.195984	4.28545	1.82366e-05	0.000253368		Uncharacterized protein {ECO:0000313|EMBL:KRH19834.1; ECO:0000313|EnsemblPlants:GLYMA13G20126.1};
TCONS_00014471_g.16407	300.308	0.839783	0.171739	4.88988	1.00895e-06	1.74486e-05	LECRK91	L-type lectin-domain containing receptor kinase IX.1;
TCONS_00010852_g.12341	3776.97	0.839374	0.129446	6.48437	8.91011e-11	2.7014e-09	ERF2	Ethylene-responsive transcription factor 2
TCONS_00030993_g.35392	2051.06	0.839229	0.130296	6.44095	1.18728e-10	3.51783e-09	PDC2	Pyruvate decarboxylase 2;
TCONS_00036806_g.41782	311.727	0.838299	0.226236	3.70542	0.00021104	0.0022566		Hypothetical protein
TCONS_00005225_g.5912	58.3916	0.837003	0.281035	2.97828	0.0028987	0.0212764		Probable LRR receptor-like serine/threonine-protein kinase At1g56140;
TCONS_00026959_g.31128	55.513	0.836703	0.316269	2.64554	0.00815604	0.0491566	GLR2.2	Glutamate receptor 2.2
TCONS_00006343_g.7139	265.754	0.836363	0.185876	4.49957	6.80909e-06	0.000102761		Putative uncharacterized protein {ECO:0000313|EMBL:CAN68568.1};
TCONS_00034227_g.38895	748.35	0.834867	0.171016	4.88182	1.05113e-06	1.81227e-05	MYB36	Transcription factor MYB36 {ECO:0000303|PubMed:9839469}
TCONS_00016787_g.19017	254.705	0.834503	0.205271	4.06537	4.7956e-05	0.000609721		Hypothetical protein
TCONS_00028509_g.32810	622.967	0.833269	0.143808	5.79431	6.86028e-09	1.65624e-07		6-phosphogluconate dehydrogenase; decarboxylating 3
TCONS_00011197_g.12732	241.289	0.833248	0.188077	4.43035	9.40795e-06	0.000138288	NAC92	NAC domain-containing protein 92 {ECO:0000303|PubMed:15029955}
TCONS_00014472_g.16408	10518.3	0.832243	0.0952232	8.73992	2.33268e-18	1.4324e-16	ANX1	Receptor-like protein kinase ANXUR1
TCONS_00026983_g.31150	3516.86	0.83179	0.107429	7.74267	9.73513e-15	4.5203e-13	WRKY6	WRKY transcription factor 6
TCONS_00026192_g.30295	433.083	0.83154	0.132155	6.29214	3.13126e-10	8.84476e-09		Glycosyltransferase {ECO:0000313|EMBL:AED99886.1};
TCONS_00017673_g.19953	437.253	0.830931	0.210966	3.9387	8.19232e-05	0.000985404	CSLE1	Cellulose synthase-like protein E1
TCONS_00004071_g.4633	219.988	0.829471	0.253132	3.27683	0.00104978	0.00905432		Probable LRR receptor-like serine/threonine-protein kinase At4g36180;
TCONS_00018467_g.20910	531.421	0.828598	0.252778	3.27797	0.00104555	0.00902242	Cht4	Chitinase 4
TCONS_00038099_g.43169	6216.21	0.828182	0.116379	7.11627	1.10887e-12	4.1486e-11		Transmembrane protein; putative {ECO:0000313|EMBL:KEH40474.1};
TCONS_00028211_g.32458	73.1147	0.828054	0.259547	3.19038	0.00142087	0.0117698	DTX14	Protein DETOXIFICATION 14 {ECO:0000303|PubMed:11739388};
TCONS_00023132_g.26599	130.586	0.823836	0.206388	3.99169	6.56028e-05	0.000805679	TIFY9	Protein TIFY 9
TCONS_00019840_g.22582	8775.26	0.822155	0.115331	7.12865	1.01359e-12	3.83444e-11	Gpr107	Protein GPR107
TCONS_00020848_g.23840	106.237	0.821269	0.229692	3.57552	0.00034953	0.00351146	IQM1	IQ domain-containing protein IQM1 {ECO:0000305}
TCONS_00025529_g.29480	364.92	0.820726	0.187264	4.38273	1.17201e-05	0.000169771	CERBERUS	Putative E3 ubiquitin-protein ligase LIN-1 {ECO:0000250|UniProtKB:D1FP53}
TCONS_00013374_g.15230	60.1064	0.82014	0.263267	3.11524	0.00183793	0.0146172		Hypothetical protein
TCONS_00019336_g.21958	342.95	0.820015	0.159125	5.15327	2.55989e-07	4.95263e-06	GLO1	Peroxisomal (S)-2-hydroxy-acid oxidase GLO1;
TCONS_00023113_g.26578	175.488	0.819755	0.23711	3.45728	0.000545663	0.00515203		Uncharacterized protein {ECO:0000313|EMBL:KDP39914.1};
TCONS_00036105_g.40980	1125.17	0.819079	0.242508	3.37753	0.000731403	0.00663326		B2 protein;
TCONS_00017672_g.19952	2140.49	0.818562	0.152986	5.35056	8.76827e-08	1.82337e-06	CXE8	Probable carboxylesterase 8
TCONS_00025166_g.29087	120.81	0.818457	0.241367	3.39092	0.000696577	0.0063814	UGT75C1	UDP-glycosyltransferase 75C1
TCONS_00007861_g.8817	429.453	0.817454	0.144853	5.64335	1.66773e-08	3.80926e-07		Probable receptor-like protein kinase At1g11050;
TCONS_00002064_g.2308	78.4409	0.817301	0.244069	3.34865	0.000812051	0.00725495		Probable receptor-like protein kinase At5g39020;
TCONS_00029018_g.33311	82.8026	0.816365	0.274877	2.96992	0.00297873	0.021704	PBG1	Proteasome subunit beta type-4
TCONS_00027643_g.31858	82.1383	0.814902	0.241274	3.37749	0.000731506	0.00663326		Probable receptor-like protein kinase At5g20050;
TCONS_00029132_g.33413	666.788	0.813803	0.247067	3.29386	0.000988231	0.00858899	ECI2	Enoyl-CoA delta isomerase 2; peroxisomal {ECO:0000305}
TCONS_00016444_g.18645	23825.5	0.813204	0.177186	4.58955	4.44203e-06	6.86268e-05	PAL3	Phenylalanine ammonia-lyase 3
TCONS_00003326_g.3810	713.18	0.812822	0.147409	5.51404	3.50686e-08	7.74892e-07		Hypothetical protein
TCONS_00020006_g.22798	67.8772	0.81264	0.275373	2.95105	0.00316696	0.0228176	PAP1	Probable inactive purple acid phosphatase 1;
TCONS_00009611_g.10880	14552.7	0.812431	0.109714	7.40497	1.31176e-13	5.36999e-12	PDR1	Pleiotropic drug resistance protein 1
TCONS_00006822_g.7655	327.523	0.809719	0.228048	3.55065	0.000384285	0.00381624	MPT1	Mitochondrial phosphate carrier protein 1; mitochondrial
TCONS_00022610_g.25973	380.083	0.809149	0.159306	5.07922	3.78992e-07	7.09741e-06		Uncharacterized protein {ECO:0000313|EMBL:CDP08289.1};
TCONS_00011351_g.12929	1124.83	0.808513	0.192139	4.20795	2.57693e-05	0.000345248		Putative uncharacterized protein {ECO:0000313|EMBL:CBI27985.3};
TCONS_00017566_g.19857	212.048	0.808288	0.20778	3.89012	0.000100194	0.00118333	RABA5A	Ras-related protein RABA5a
TCONS_00021996_g.25193	124.623	0.808006	0.218542	3.69726	0.000217936	0.00231718	GLR3.1	Glutamate receptor 3.1
TCONS_00037102_g.42106	369.362	0.806856	0.157876	5.11068	3.20997e-07	6.08531e-06		Probable receptor-like protein kinase At5g38990;
TCONS_00032140_g.36733	87.079	0.805737	0.296192	2.72032	0.00652193	0.0410906	ERF017	Ethylene-responsive transcription factor ERF017
TCONS_00011673_g.13312	5518.89	0.805329	0.107893	7.46412	8.3857e-14	3.50051e-12	MVD2	Diphosphomevalonate decarboxylase MVD2 {ECO:0000305}
TCONS_00029099_g.33390	338.465	0.804457	0.160242	5.02028	5.1597e-07	9.39277e-06	AIM1	Peroxisomal fatty acid beta-oxidation multifunctional protein AIM1
TCONS_00012812_g.14628	17747.8	0.804406	0.117359	6.85423	7.16972e-12	2.41575e-10		Uncharacterized protein {ECO:0000313|EMBL:CDP19409.1};
TCONS_00020206_g.23054	509.332	0.803518	0.227455	3.53264	0.000411435	0.00404592	INRPK1	Receptor-like protein kinase
TCONS_00012707_g.14506	486.996	0.80291	0.149441	5.37277	7.75379e-08	1.63369e-06	LECRK91	L-type lectin-domain containing receptor kinase IX.1;
TCONS_00017502_g.19800	48.7439	0.802885	0.295265	2.7192	0.00654401	0.0412143	tyrP-A	Tyrosine-specific transport protein 1
TCONS_00033379_g.38068	1046.68	0.802766	0.141629	5.66808	1.44405e-08	3.32533e-07		E3 ubiquitin-protein ligase RING1-like
TCONS_00007346_g.8204	624.756	0.798459	0.191841	4.16209	3.15352e-05	0.000415598		Uncharacterized protein {ECO:0000313|EMBL:EXB29688.1};
TCONS_00009579_g.10846	181.104	0.797982	0.18882	4.22614	2.37733e-05	0.000321247	KU80	ATP-dependent DNA helicase 2 subunit KU80
TCONS_00016933_g.19192	385.089	0.797562	0.169409	4.70789	2.50292e-06	4.00184e-05		Pentatricopeptide repeat-containing protein At3g22670; mitochondrial;
TCONS_00025130_g.29056	1143.57	0.797206	0.140658	5.66767	1.4475e-08	3.32867e-07		Peptide-N4-(N-acetyl-beta-glucosaminyl)asparagine amidase A;
TCONS_00017901_g.20208	94.5709	0.797006	0.253622	3.1425	0.00167514	0.0135386		Uncharacterized protein {ECO:0000313|EMBL:CDP02583.1};
TCONS_00006358_g.7156	97.7937	0.795402	0.251876	3.15791	0.00158904	0.0129476	TKPR1	Tetraketide alpha-pyrone reductase 1
TCONS_00006298_g.7075	426.527	0.794984	0.187222	4.2462	2.17426e-05	0.000296694	UGT73C3	UDP-glycosyltransferase 73C3;
TCONS_00001191_g.1289	135.574	0.793725	0.220999	3.59153	0.000328738	0.00332425	DJ1B	Protein DJ-1 homolog B
TCONS_00009282_g.10485	3558.59	0.793106	0.123504	6.42169	1.34766e-10	3.95842e-09		Uncharacterized protein {ECO:0000313|EMBL:KDP22219.1};
TCONS_00008682_g.9817	236.491	0.789968	0.154021	5.12898	2.91321e-07	5.5663e-06	DTX48	Protein DETOXIFICATION 48 {ECO:0000303|PubMed:11739388}
TCONS_00011955_g.13673	473.698	0.78835	0.242269	3.25402	0.00113784	0.00970027	CSLG1	Cellulose synthase-like protein G1
TCONS_00029373_g.33676	552.509	0.788137	0.126797	6.21573	5.10881e-10	1.41246e-08	DHNAT1	1;4-dihydroxy-2-naphthoyl-CoA thioesterase 1 {ECO:0000303|PubMed:22372525}
TCONS_00009729_g.11047	95.4409	0.787395	0.23451	3.35762	0.000786172	0.00706471	COL2	Zinc finger protein CONSTANS-LIKE 2
TCONS_00003287_g.3765	1871.28	0.787362	0.13826	5.6948	1.23514e-08	2.88734e-07	CYP71D55	Premnaspirodiene oxygenase
TCONS_00007354_g.8215	99.8588	0.786101	0.251156	3.12994	0.00174845	0.0139975	Solyc05g025650.2	Uncharacterized protein {ECO:0000313|EnsemblPlants:Solyc05g025650.2.1};
TCONS_00018770_g.21245	58.4736	0.785941	0.29006	2.70959	0.00673673	0.0421462		Putative uncharacterized protein {ECO:0000313|EMBL:CAN83990.1};
TCONS_00028189_g.32430	1129.95	0.785936	0.1517	5.18085	2.20875e-07	4.31867e-06	ALMT9	Aluminum-activated malate transporter 9
TCONS_00021689_g.24814	317.455	0.785465	0.248818	3.15679	0.00159517	0.0129913	ADS3	Palmitoyl-monogalactosyldiacylglycerol delta-7 desaturase; chloroplastic {ECO:0000303|PubMed:15579662}
TCONS_00012795_g.14608	126.396	0.784983	0.26871	2.92131	0.00348568	0.0245227	CRK2	Cysteine-rich receptor-like protein kinase 2;
TCONS_00020517_g.23386	2887.92	0.784235	0.105319	7.44624	9.60346e-14	3.99901e-12	fabG	3-oxoacyl-[acyl-carrier-protein] reductase FabG
TCONS_00037924_g.42970	417.506	0.783201	0.18106	4.32564	1.52086e-05	0.000214797		Uncharacterized protein {ECO:0000313|EMBL:EOY15393.1};
TCONS_00014607_g.16589	299.432	0.78274	0.186508	4.19681	2.70696e-05	0.000362381		Probable leucine-rich repeat receptor-like protein kinase At1g35710;
TCONS_00002959_g.3390	291.639	0.782005	0.22018	3.55167	0.000382799	0.00380509	RWK1	Uncharacterized protein At1g24485;
TCONS_00035120_g.39938	558.854	0.781972	0.186333	4.19664	2.70909e-05	0.000362381	LHT1	Lysine histidine transporter 1
TCONS_00011972_g.13691	897.924	0.780901	0.182222	4.28543	1.82387e-05	0.000253368		Uncharacterized protein {ECO:0000313|EMBL:EYU28050.1};
TCONS_00032840_g.37473	337.436	0.780637	0.183024	4.26523	1.99699e-05	0.000274494	ERD2A	ER lumen protein-retaining receptor A
TCONS_00002279_g.2547	2273.5	0.780449	0.103751	7.52234	5.38045e-14	2.29115e-12	PUP11	Probable purine permease 11;
TCONS_00000649_g.731	150.391	0.777558	0.21419	3.63023	0.000283167	0.00292095		Uncharacterized protein {ECO:0000313|EMBL:EYU21803.1};
TCONS_00002347_g.2613	2212.9	0.776869	0.213399	3.64046	0.00027215	0.00281932		Glucan endo-1;3-beta-glucosidase 11;
TCONS_00031136_g.35555	148.763	0.776112	0.191305	4.05693	4.97216e-05	0.000630278		Secoisolariciresinol dehydrogenase
TCONS_00028201_g.32446	143.094	0.774929	0.279027	2.77726	0.00548201	0.0356383	CCD	Carotenoid 9;10(9';10')-cleavage dioxygenase
TCONS_00016684_g.18913	1026.44	0.773805	0.17263	4.48244	7.37937e-06	0.000109899	MGL	Methionine gamma-lyase
TCONS_00016780_g.19007	1098.42	0.771196	0.164623	4.68462	2.80484e-06	4.45514e-05	AKT1	Potassium channel AKT1
TCONS_00019210_g.21800	205.436	0.770827	0.225122	3.42403	0.00061699	0.00573601	LPPD	Lipid phosphate phosphatase delta
TCONS_00009833_g.11152	629.001	0.769951	0.177512	4.33747	1.44132e-05	0.000204929	SDI1	Protein SULFUR DEFICIENCY-INDUCED 1 {ECO:0000303|PubMed:19154231}
TCONS_00025949_g.29977	328.431	0.769823	0.189242	4.06794	4.74315e-05	0.000603959		Hypothetical protein
TCONS_00007679_g.8614	10501	0.76858	0.174475	4.40509	1.05738e-05	0.000154089	FAD2	Delta(12)-fatty-acid desaturase FAD2 {ECO:0000303|PubMed:12481086}
TCONS_00004064_g.4626	157.263	0.768088	0.189669	4.04962	5.1301e-05	0.000647876		Probable protein phosphatase 2C 54;
TCONS_00023198_g.26722	68.0976	0.768045	0.261627	2.93564	0.00332858	0.0236456	PAP22	Purple acid phosphatase 22;
TCONS_00032079_g.36664	4297.12	0.76797	0.110601	6.94358	3.82292e-12	1.347e-10		Universal stress protein A-like protein;
TCONS_00029517_g.33840	681.262	0.767934	0.127371	6.02911	1.6486e-09	4.27879e-08	WRKY19	Probable WRKY transcription factor 19
TCONS_00034622_g.39322	6469.11	0.767613	0.152527	5.03265	4.8375e-07	8.82518e-06	ERF5	Ethylene-responsive transcription factor 5
TCONS_00014833_g.16853	9857.38	0.767068	0.0910759	8.4223	3.69154e-17	2.10654e-15	HSP90	Endoplasmin homolog
TCONS_00004578_g.5197	125.525	0.761525	0.224943	3.38542	0.000710691	0.00648965	SPX1	SPX domain-containing protein 1
TCONS_00032586_g.37196	73.3352	0.760821	0.247144	3.07846	0.00208076	0.016266	UGT76H1	UDP-glycosyltransferase 76H1 {ECO:0000303|PubMed:15610349}
TCONS_00007714_g.8662	325.509	0.760766	0.146089	5.20756	1.91337e-07	3.77947e-06	NPY1	BTB/POZ domain-containing protein NPY1
TCONS_00003495_g.4014	1063.05	0.760572	0.179879	4.22824	2.35522e-05	0.000318566		Uncharacterized protein {ECO:0000313|EMBL:KDO61470.1};
TCONS_00034425_g.39129	102.273	0.758945	0.231091	3.28418	0.00102279	0.00885302		Hypothetical protein
TCONS_00014431_g.16374	172.052	0.758342	0.25023	3.03057	0.00244089	0.0184597	HIR1	Hypersensitive-induced response protein 1;
TCONS_00037351_g.42336	3840.16	0.756935	0.11253	6.72652	1.73766e-11	5.66342e-10	ERF4	Ethylene-responsive transcription factor 4
TCONS_00006301_g.7077	869.295	0.754834	0.158599	4.75938	1.94193e-06	3.16156e-05	rhp16	ATP-dependent helicase rhp16
TCONS_00002820_g.3196	193.424	0.75431	0.234287	3.2196	0.00128369	0.010765	PI4KG5	Phosphatidylinositol 4-kinase gamma 5
TCONS_00019652_g.22360	1351.21	0.753976	0.135721	5.55535	2.77057e-08	6.17026e-07	TIFY11B	Protein TIFY 11B
TCONS_00026569_g.30714	2316.47	0.753163	0.0983468	7.65823	1.88512e-14	8.45214e-13	SCPL50	Serine carboxypeptidase-like 50
TCONS_00028722_g.33006	193.595	0.752255	0.193387	3.88989	0.00010029	0.00118365	PUB23	E3 ubiquitin-protein ligase PUB23
TCONS_00029016_g.33308	634.854	0.750071	0.119033	6.30139	2.94992e-10	8.3604e-09	ERF4	Ethylene-responsive transcription factor 4
TCONS_00004988_g.5690	706.709	0.748377	0.171569	4.36196	1.28902e-05	0.000185453	R1B-14	Putative late blight resistance protein homolog R1B-14
TCONS_00010417_g.11864	360.093	0.747009	0.209637	3.56334	0.000366166	0.00365907	CSE	Caffeoylshikimate esterase
TCONS_00026059_g.30096	143.515	0.746916	0.250184	2.98546	0.0028315	0.0208917		Uncharacterized protein {ECO:0000313|EMBL:KJB55418.1};
TCONS_00023927_g.27568	199.676	0.746635	0.185252	4.03039	5.56855e-05	0.000695474		Mannose/glucose-specific lectin
TCONS_00035461_g.40270	362.147	0.744781	0.172596	4.31516	1.59486e-05	0.000224313	CYP90B1	Cytochrome P450 90B1
TCONS_00023125_g.26592	150480	0.742308	0.181888	4.08113	4.48167e-05	0.000573248	TPRP-F1	36.4 kDa proline-rich protein;
TCONS_00028173_g.32414	183.263	0.739682	0.182683	4.049	5.14366e-05	0.000649105	CXE8	Probable carboxylesterase 8
TCONS_00029741_g.34062	190.827	0.738921	0.235637	3.13584	0.00171361	0.0137773	CNR2	Cell number regulator 2
TCONS_00011076_g.12575	1948.64	0.738143	0.120168	6.14259	8.11858e-10	2.18057e-08		Uncharacterized protein {ECO:0000313|EMBL:CDP03067.1};
TCONS_00024538_g.28327	1114.72	0.737762	0.14463	5.10102	3.37836e-07	6.38311e-06	PUB23	E3 ubiquitin-protein ligase PUB23
TCONS_00013318_g.15173	733.663	0.736885	0.146242	5.03881	4.68433e-07	8.58271e-06	TGA1	Transcription factor TGA1
TCONS_00025531_g.29481	5259.61	0.735769	0.174105	4.226	2.37884e-05	0.000321247	NTR2	Thioredoxin reductase 2
TCONS_00032766_g.37394	225.278	0.734282	0.235776	3.11433	0.00184365	0.0146558	CRK43	Putative cysteine-rich receptor-like protein kinase 43;
TCONS_00007085_g.7946	14738.5	0.734261	0.155455	4.7233	2.32047e-06	3.72771e-05		Ankyrin repeat-containing protein At3g12360;
TCONS_00001843_g.2057	1116.79	0.733251	0.147488	4.97159	6.6405e-07	1.19093e-05	GRXC6	Glutaredoxin-C6
TCONS_00007053_g.7915	2613.33	0.732496	0.137957	5.30958	1.09876e-07	2.24359e-06	JAL3	Jacalin-related lectin 3;
TCONS_00016937_g.19197	4638.64	0.73105	0.114802	6.36792	1.91605e-10	5.57959e-09	SBH1	Sphinganine C4-monooxygenase 1
TCONS_00027490_g.31725	6242.21	0.729184	0.117369	6.21272	5.20742e-10	1.43505e-08	PXL2	Leucine-rich repeat receptor-like protein kinase PXL2
TCONS_00010617_g.12115	130.426	0.728539	0.235707	3.09087	0.00199574	0.0157028	WRKY19	Probable WRKY transcription factor 19
TCONS_00018128_g.20481	1146.63	0.727925	0.177493	4.10115	4.1111e-05	0.000529847		Putative uncharacterized protein {ECO:0000313|EMBL:CAN66257.1};
TCONS_00004300_g.4899	4329.63	0.727096	0.144416	5.03474	4.78509e-07	8.73898e-06	UGT73C5	UDP-glycosyltransferase 73C5
TCONS_00013581_g.15486	5601.77	0.725948	0.12875	5.63842	1.71614e-08	3.89881e-07	AMT1-2	Ammonium transporter 1 member 2
TCONS_00003610_g.4108	669.687	0.725729	0.225974	3.21156	0.00132019	0.0110165		Probable protein kinase At2g41970;
TCONS_00009419_g.10634	3597.2	0.724183	0.126941	5.7049	1.16409e-08	2.7278e-07	PGSC0003DMG400033586	Uncharacterized protein {ECO:0000313|EnsemblPlants:PGSC0003DMT400083788};
TCONS_00002710_g.3087	1616.11	0.723863	0.164768	4.39322	1.11686e-05	0.000162199	YSL1	Metal-nicotianamine transporter YSL1
TCONS_00005624_g.6346	261.037	0.723169	0.199985	3.61612	0.000299051	0.00305689	DTX30	Protein DETOXIFICATION 30 {ECO:0000303|PubMed:11739388};
TCONS_00028615_g.32912	277.032	0.723031	0.197392	3.66291	0.000249362	0.00260876	NUDT15	Nudix hydrolase 15; mitochondrial
TCONS_00036122_g.40999	1042.03	0.722461	0.192502	3.753	0.000174734	0.00191057		Hypothetical protein
TCONS_00002187_g.2437	1106.31	0.720841	0.147088	4.90074	9.5478e-07	1.66477e-05	ANN5	Annexin D5;
TCONS_00031736_g.36247	245.45	0.720254	0.185053	3.89215	9.93608e-05	0.00117431	WIN2	Probable protein phosphatase 2C 59
TCONS_00027401_g.31613	6158.34	0.720219	0.124058	5.8055	6.41732e-09	1.56265e-07	ACLB-2	ATP-citrate synthase beta chain protein 2
TCONS_00004047_g.4612	975.582	0.718448	0.154993	4.63536	3.56321e-06	5.58226e-05	NPF5.2	Protein NRT1/ PTR FAMILY 5.2
TCONS_00013906_g.15853	147.604	0.717725	0.188909	3.79931	0.000145101	0.00162644		Dihydrolipoyllysine-residue succinyltransferase component of 2-oxoglutarate dehydrogenase complex 2; mitochondrial
TCONS_00010821_g.12307	521.978	0.716647	0.145111	4.93863	7.86728e-07	1.39471e-05		Uncharacterized protein {ECO:0000313|EMBL:CDP02713.1};
TCONS_00008546_g.9642	283.522	0.714979	0.168968	4.23144	2.32197e-05	0.000315326	ACA9	Calcium-transporting ATPase 9; plasma membrane-type
TCONS_00009424_g.10641	374.489	0.713556	0.160029	4.45891	8.23777e-06	0.000122254		Uncharacterized protein {ECO:0000313|EMBL:CDP14930.1};
TCONS_00008238_g.9289	249.986	0.710246	0.184631	3.84684	0.000119649	0.00138512	RBL3	RHOMBOID-like protein 3 {ECO:0000303|PubMed:16223493; ECO:0000303|PubMed:17181860}
TCONS_00012431_g.14186	135.207	0.710217	0.224413	3.16477	0.00155206	0.012732	FBL23	Putative F-box/LRR-repeat protein 23;
TCONS_00023576_g.27174	112.24	0.709591	0.242407	2.92727	0.00341955	0.0241176		Vacuolar iron transporter homolog 2.1
TCONS_00031720_g.36230	172.801	0.708959	0.242285	2.92614	0.00343195	0.0241849	UBQ3	Polyubiquitin 3
TCONS_00000642_g.726	74.7988	0.708411	0.240541	2.94508	0.00322875	0.0230987	GT7	UDP-glucose flavonoid 3-O-glucosyltransferase 7 {ECO:0000303|PubMed:18487633}
TCONS_00037296_g.42305	73.3426	0.704939	0.245488	2.87159	0.00408416	0.027967		Hypothetical protein
TCONS_00016695_g.18927	4520.95	0.703504	0.134349	5.2364	1.63739e-07	3.27813e-06	SAG101	Senescence-associated carboxylesterase 101
TCONS_00002990_g.3417	4217.72	0.70336	0.122514	5.74106	9.40869e-09	2.24589e-07		Hypothetical protein
TCONS_00008066_g.9082	512.841	0.703226	0.154342	4.55628	5.20671e-06	7.94269e-05		Probable protein phosphatase 2C 25
TCONS_00008312_g.9384	79.9061	0.702963	0.234619	2.99619	0.00273377	0.0202588	PAE1	Proteasome subunit alpha type-5
TCONS_00003240_g.3718	1765.99	0.702725	0.208348	3.37285	0.000743945	0.00672447		Hypothetical protein
TCONS_00020136_g.22959	2458.31	0.702506	0.128898	5.4501	5.03424e-08	1.09105e-06	VQ22	VQ motif-containing protein 22 {ECO:0000303|PubMed:22535423}
TCONS_00029071_g.33356	453.843	0.701072	0.146084	4.79911	1.59374e-06	2.65854e-05	DAGLA	Sn1-specific diacylglycerol lipase alpha
TCONS_00033545_g.38244	643.086	0.700968	0.179389	3.90754	9.32407e-05	0.00110584	CAT1	Cationic amino acid transporter 1
TCONS_00031998_g.36554	580.718	0.700189	0.142152	4.92565	8.40785e-07	1.48125e-05	XTH32	Probable xyloglucan endotransglucosylase/hydrolase protein 32
TCONS_00011587_g.13236	336.022	0.700169	0.159481	4.3903	1.13195e-05	0.000164249		Probable 1-acylglycerol-3-phosphate O-acyltransferase
TCONS_00034918_g.39618	2791.98	0.699961	0.153069	4.57285	4.81146e-06	7.37293e-05		Cytochrome P450 CYP72A219
TCONS_00019248_g.21844	2567.7	0.699425	0.143695	4.86742	1.13064e-06	1.93362e-05	HSPRO1	Nematode resistance protein-like HSPRO1
TCONS_00014216_g.16129	109.509	0.698937	0.211939	3.29782	0.000974376	0.00849034	TCS2	Probable caffeine synthase 2
TCONS_00020635_g.23537	677.313	0.698214	0.15351	4.54833	5.40739e-06	8.2414e-05	rsc5	Random slug protein 5;
TCONS_00037915_g.42963	3978.15	0.695879	0.155114	4.48625	7.24874e-06	0.000108335	CML5	Calmodulin-like protein 5
TCONS_00020818_g.23783	3675.57	0.695794	0.15595	4.46165	8.13292e-06	0.000121016	ALDH2C4	Aldehyde dehydrogenase family 2 member C4
TCONS_00019055_g.21582	12839.7	0.69542	0.101185	6.87273	6.29846e-12	2.1435e-10	EP1	Epidermis-specific secreted glycoprotein EP1
TCONS_00017434_g.19749	168.408	0.695297	0.19082	3.64373	0.00026872	0.00279231		Serine/threonine-protein phosphatase PP1;
TCONS_00027377_g.31588	1846.61	0.694899	0.212367	3.27215	0.00106732	0.00918676		Region of a membrane-bound protein predicted to be embedded in the membrane.
TCONS_00002955_g.3387	280.931	0.694475	0.183305	3.78862	0.000151485	0.00168131	EPHX2	Bifunctional epoxide hydrolase 2
TCONS_00027031_g.31199	169.179	0.694461	0.204013	3.40401	0.000664052	0.00612649	TCP19	Transcription factor TCP19;
TCONS_00034047_g.38724	352.569	0.693558	0.224197	3.09352	0.00197799	0.0155803		Putative uncharacterized protein {ECO:0000313|EMBL:EEF51518.1};
TCONS_00028411_g.32710	3417.09	0.692308	0.0920158	7.5238	5.32073e-14	2.27143e-12		Uncharacterized protein sll1770;
TCONS_00005745_g.6480	93.9946	0.692144	0.254305	2.72171	0.00649456	0.0409928	RAD23D	Ubiquitin receptor RAD23d
TCONS_00007054_g.7918	545.337	0.691976	0.184522	3.7501	0.000176764	0.00192921		Mannose/glucose-specific lectin
TCONS_00029763_g.34086	359.059	0.691873	0.149336	4.63298	3.60438e-06	5.64054e-05		Probable glutathione S-transferase;
TCONS_00038481_g.43708	2483.56	0.690323	0.207146	3.33255	0.000860546	0.00760366		Hypothetical protein
TCONS_00029088_g.33383	1483.21	0.688205	0.142763	4.82061	1.43117e-06	2.39443e-05	ANTR3	Probable anion transporter 3; chloroplastic
TCONS_00036597_g.41536	13364	0.687645	0.134126	5.12685	2.94635e-07	5.62328e-06	MKK9	Mitogen-activated protein kinase kinase 9
TCONS_00020543_g.23416	351.507	0.686765	0.174927	3.92601	8.63659e-05	0.00103444		Putative uncharacterized protein {ECO:0000313|EMBL:CCB60664.1};
TCONS_00004150_g.4727	105.345	0.684585	0.224114	3.05463	0.00225337	0.0173433		Queuine tRNA-ribosyltransferase; putative {ECO:0000313|EMBL:EEF35976.1};
TCONS_00010528_g.11987	200.979	0.684469	0.206876	3.3086	0.000937636	0.00820395	ZPR1	Protein LITTLE ZIPPER 1 {ECO:0000303|PubMed:18055602}
TCONS_00011002_g.12495	3446.35	0.684256	0.231801	2.95191	0.00315814	0.0228053	OFP11	Transcription repressor OFP11
TCONS_00012728_g.14524	817.66	0.681503	0.183395	3.71604	0.000202369	0.00217761	CYP94A1	Cytochrome P450 94A1
TCONS_00027516_g.31758	188.789	0.676184	0.16835	4.01653	5.90616e-05	0.000732779	GFPT1	Glutamine--fructose-6-phosphate aminotransferase [isomerizing] 1
TCONS_00016505_g.18719	168.023	0.67357	0.174981	3.84939	0.000118412	0.00137361		Uncharacterized protein {ECO:0000313|EMBL:CDP13279.1};
TCONS_00028073_g.32303	5045.5	0.673269	0.157427	4.27671	1.89672e-05	0.000261772	2001-04-01	5'-adenylylsulfate reductase 1; chloroplastic
TCONS_00035929_g.40770	83.6298	0.671182	0.241611	2.77795	0.00547034	0.0355898	PSAT	Phospholipid--sterol O-acyltransferase
TCONS_00027780_g.31978	185.253	0.67057	0.172793	3.88076	0.000104131	0.00122556	CRCK2	Calmodulin-binding receptor-like cytoplasmic kinase 2;
TCONS_00038007_g.43071	276.919	0.669013	0.221097	3.02588	0.0024791	0.018682	XTH31	Xyloglucan endotransglucosylase/hydrolase protein 31 {ECO:0000303|PubMed:12514239}
TCONS_00019431_g.22075	1078.44	0.668865	0.203848	3.28119	0.0010337	0.00893837	ZAT11	Zinc finger protein ZAT11
TCONS_00021761_g.24904	2657.55	0.668599	0.0940371	7.10995	1.16084e-12	4.31447e-11	PDIL2-3	Protein disulfide isomerase-like 2-3
TCONS_00027772_g.31973	1030.73	0.668037	0.145728	4.58415	4.55845e-06	7.01058e-05		Universal stress protein MJ0531;
TCONS_00018148_g.20495	13447.2	0.667968	0.156215	4.27596	1.90311e-05	0.000262441	ASPG1	Protein ASPARTIC PROTEASE IN GUARD CELL 1
TCONS_00019053_g.21579	1199.65	0.665503	0.155572	4.27779	1.8876e-05	0.000260726	EP1	Epidermis-specific secreted glycoprotein EP1
TCONS_00026634_g.30787	216.889	0.66365	0.161435	4.11094	3.94046e-05	0.000510183		F-box/kelch-repeat protein At1g30090;
TCONS_00001276_g.1397	753.762	0.662159	0.14719	4.49867	6.83793e-06	0.000103013		Probable glycosyltransferase At5g03795
TCONS_00008281_g.9352	25470.2	0.660706	0.141068	4.68361	2.81864e-06	4.47288e-05		Probable aldo-keto reductase 2;
TCONS_00016897_g.19160	1434.2	0.660683	0.115783	5.7062	1.15524e-08	2.71177e-07	NPF5.5	Protein NRT1/ PTR FAMILY 5.5;
TCONS_00006326_g.7115	388.673	0.659731	0.177727	3.71206	0.000205581	0.00220658		Uncharacterized protein {ECO:0000313|EMBL:KDP38909.1};
TCONS_00007149_g.8022	1063.22	0.659091	0.143613	4.58935	4.44624e-06	6.86293e-05	GID1B	Gibberellin receptor GID1B
TCONS_00019788_g.22507	245.402	0.658067	0.159059	4.13726	3.51479e-05	0.000459281		Region of a membrane-bound protein predicted to be embedded in the membrane.
TCONS_00019995_g.22783	796.501	0.65727	0.137921	4.76557	1.88316e-06	3.08664e-05	CAR5	Protein C2-DOMAIN ABA-RELATED 5 {ECO:0000303|PubMed:25465408}
TCONS_00026216_g.30323	341.661	0.657155	0.20424	3.21756	0.00129285	0.0108311	CRK29	Cysteine-rich receptor-like protein kinase 29;
TCONS_00030124_g.34432	270.124	0.65611	0.236337	2.77617	0.00550037	0.0357166	CXE18	Probable carboxylesterase 18
TCONS_00036245_g.41147	191.851	0.655901	0.192277	3.41124	0.000646693	0.00599242	NPF5.10	Protein NRT1/ PTR FAMILY 5.10;
TCONS_00014530_g.16503	165.063	0.655608	0.195628	3.3513	0.000804339	0.00719363	DTX27	Protein DETOXIFICATION 27 {ECO:0000303|PubMed:11739388};
TCONS_00014428_g.16372	619.855	0.655098	0.166486	3.93486	8.32467e-05	0.00100061	HIR1	Hypersensitive-induced response protein 1;
TCONS_00026077_g.30143	359.548	0.654996	0.222287	2.94662	0.00321264	0.0230028	AATL1	Lysine histidine transporter-like 8
TCONS_00029550_g.33879	1677.82	0.654869	0.142919	4.5821	4.60322e-06	7.06022e-05	APK1B	Protein kinase APK1B; chloroplastic
TCONS_00004019_g.4569	18442.4	0.653524	0.191822	3.40693	0.000656983	0.00607781	DES8.11	Delta(12) fatty acid desaturase DES8.11
TCONS_00019054_g.21580	7829.32	0.652947	0.128857	5.06724	4.03634e-07	7.50909e-06	EP1	Epidermis-specific secreted glycoprotein EP1
TCONS_00011098_g.12611	300.717	0.652881	0.180352	3.62004	0.000294557	0.00301823		Putative uncharacterized protein {ECO:0000313|EMBL:EEF28482.1};
TCONS_00025943_g.29970	164.728	0.65288	0.215981	3.02286	0.00250394	0.0188106	Gba2	Non-lysosomal glucosylceramidase
TCONS_00025711_g.29676	807.183	0.652645	0.16092	4.0557	4.99834e-05	0.000633123		Uncharacterized protein {ECO:0000313|EMBL:KDO44338.1};
TCONS_00027711_g.31907	202.13	0.652643	0.176396	3.69988	0.000215705	0.0022949	GAT1	GABA transporter 1
TCONS_00012571_g.14330	4320.86	0.65191	0.134348	4.85241	1.21972e-06	2.07132e-05	ACT	Vinorine synthase
TCONS_00007617_g.8499	217.686	0.651638	0.230059	2.83249	0.00461877	0.0309893		Uncharacterized protein At5g23160;
TCONS_00017393_g.19680	258.044	0.651614	0.152707	4.26708	1.98046e-05	0.000272442	hpt	Hypoxanthine-guanine phosphoribosyltransferase;
TCONS_00015807_g.17918	5468.62	0.651513	0.153385	4.24757	2.16105e-05	0.000295605		Zinc finger CCCH domain-containing protein 66;
TCONS_00010530_g.11990	1310.33	0.649762	0.137966	4.70959	2.48217e-06	3.97241e-05	CSLH1	Cellulose synthase-like protein H1
TCONS_00035111_g.39927	809.391	0.649327	0.177013	3.66824	0.000244229	0.0025598	UXS2	UDP-glucuronic acid decarboxylase 2
TCONS_00036483_g.41417	200.965	0.649226	0.2062	3.14852	0.00164098	0.0133068	SKP1A	SKP1-like protein 1A
TCONS_00023665_g.27271	215.781	0.649211	0.212118	3.06061	0.00220884	0.0170627		Putative uncharacterized protein {ECO:0000313|EMBL:CBI15673.3};
TCONS_00024518_g.28302	179.519	0.64914	0.206568	3.14249	0.00167515	0.0135386	Oct-04	Organic cation/carnitine transporter 4
TCONS_00009202_g.10389	4890.46	0.64911	0.216632	2.99637	0.00273212	0.0202588	10HGO	8-hydroxygeraniol dehydrogenase
TCONS_00023999_g.27638	344.238	0.64558	0.160845	4.01368	5.97786e-05	0.000739509	AVT2	Vacuolar amino acid transporter 2
TCONS_00012078_g.13793	315.751	0.644617	0.162034	3.97829	6.94119e-05	0.000846935	ACX3	Acyl-coenzyme A oxidase 3; peroxisomal
TCONS_00036256_g.41160	539.49	0.644306	0.177664	3.62654	0.000287241	0.00295558		G-type lectin S-receptor-like serine/threonine-protein kinase At2g19130;
TCONS_00002227_g.2479	752.949	0.642193	0.186262	3.44779	0.000565201	0.00531873		Probable LRR receptor-like serine/threonine-protein kinase At1g34110;
TCONS_00031903_g.36447	10682.3	0.642188	0.160791	3.99393	6.49883e-05	0.000798711	PAL1	Phenylalanine ammonia-lyase 1
TCONS_00029105_g.33394	1263.65	0.642108	0.142096	4.51884	6.21795e-06	9.40909e-05	RING1	E3 ubiquitin-protein ligase RING1
TCONS_00028439_g.32745	161.165	0.641769	0.198925	3.22619	0.00125449	0.0105724		Zinc finger BED domain-containing protein RICESLEEPER 1
TCONS_00036810_g.41788	381.316	0.640749	0.17167	3.73244	0.000189633	0.0020602	FAF3	Protein FANTASTIC FOUR 3
TCONS_00010181_g.11561	1458.18	0.64073	0.139271	4.60058	4.2131e-06	6.53879e-05	ADT3	Arogenate dehydratase 3; chloroplastic
TCONS_00034156_g.38824	1939.81	0.63997	0.104499	6.12419	9.11463e-10	2.43267e-08	ACLB-2	ATP-citrate synthase beta chain protein 2
TCONS_00026217_g.30324	130.976	0.639588	0.224543	2.84839	0.00439407	0.0297644		G-type lectin S-receptor-like serine/threonine-protein kinase At4g03230;
TCONS_00032470_g.37085	225.428	0.639563	0.201954	3.16688	0.00154083	0.0126521		Uncharacterized protein {ECO:0000313|EMBL:KDO57899.1};
TCONS_00011543_g.13194	88.6306	0.638312	0.213349	2.99187	0.00277271	0.0205018		Malate dehydrogenase; glyoxysomal;
TCONS_00009151_g.10332	1249.77	0.637005	0.151115	4.21538	2.49357e-05	0.000335138		Uncharacterized protein {ECO:0000313|EMBL:EYU36842.1};
TCONS_00009013_g.10172	6915.44	0.636343	0.174267	3.65155	0.000260667	0.00271529	GAPCP2	Glyceraldehyde-3-phosphate dehydrogenase GAPCP2; chloroplastic
TCONS_00011451_g.13076	679.705	0.634634	0.179775	3.53016	0.000415315	0.00407336	DMR6	Protein DOWNY MILDEW RESISTANCE 6 {ECO:0000303|PubMed:15986928}
TCONS_00024544_g.28332	348.788	0.631399	0.155407	4.06287	4.8472e-05	0.000615778	erd-2	ER lumen protein-retaining receptor
TCONS_00001616_g.1797	258.14	0.631103	0.195889	3.22173	0.00127419	0.0107065		OTU domain-containing protein DDB_G0284757;
TCONS_00010057_g.11408	277.428	0.630415	0.191275	3.29585	0.000981242	0.00853263		Putative uncharacterized protein {ECO:0000313|EMBL:CCB44655.1};
TCONS_00010064_g.11416	1501.98	0.627943	0.132665	4.73332	2.2088e-06	3.55844e-05	EXL5	Protein EXORDIUM-like 5
TCONS_00000406_g.482	660.75	0.623487	0.121077	5.14952	2.6116e-07	5.03694e-06	COL5	Zinc finger protein CONSTANS-LIKE 5;
TCONS_00009740_g.11055	1775.36	0.622864	0.170499	3.65319	0.000259006	0.00270038	ZOX1	Zeatin O-xylosyltransferase
TCONS_00031150_g.35573	4253.72	0.622711	0.124824	4.98872	6.07806e-07	1.09353e-05	MEKK1	Mitogen-activated protein kinase kinase kinase 1
TCONS_00036408_g.41329	10633.3	0.622349	0.122734	5.07073	3.963e-07	7.39702e-06	ABCG38	ABC transporter G family member 38 {ECO:0000303|PubMed:18299247}
TCONS_00036138_g.41020	4991.88	0.622175	0.108193	5.7506	8.89283e-09	2.12875e-07	GPT1	Glucose-6-phosphate/phosphate translocator 1; chloroplastic
TCONS_00033419_g.38096	1386.13	0.621105	0.133994	4.63532	3.56384e-06	5.58226e-05	EXO70B1	Exocyst complex component EXO70B1
TCONS_00017142_g.19424	3376.89	0.620264	0.125348	4.94835	7.48448e-07	1.33383e-05	NEK6	Serine/threonine-protein kinase Nek6
TCONS_00012921_g.14741	5966.16	0.619462	0.171267	3.61695	0.0002981	0.00304901	CYP94A1	Cytochrome P450 94A1
TCONS_00011333_g.12907	6906.83	0.618986	0.159832	3.87273	0.000107621	0.00126138	CIPK23	CBL-interacting serine/threonine-protein kinase 23
TCONS_00001141_g.1232	137.452	0.618197	0.220176	2.80773	0.00498914	0.0330943	EML2	Protein EMSY-LIKE 2 {ECO:0000303|PubMed:21830950}
TCONS_00026942_g.31117	3177.71	0.61793	0.147882	4.17855	2.93375e-05	0.00038936	EP1	Epidermis-specific secreted glycoprotein EP1
TCONS_00019078_g.21595	559.193	0.617293	0.147875	4.17443	2.98735e-05	0.000396163	CYP40	Peptidyl-prolyl cis-trans isomerase CYP40
TCONS_00032889_g.37521	1675.58	0.617033	0.11774	5.24066	1.60006e-07	3.20922e-06		F-box/kelch-repeat protein At5g43190;
TCONS_00001041_g.1112	106.485	0.616797	0.209552	2.94341	0.00324617	0.0232115	ABCG22	ABC transporter G family member 22;
TCONS_00021042_g.24056	3686.64	0.616055	0.106284	5.79632	6.77874e-09	1.64123e-07		Uncharacterized protein {ECO:0000313|EMBL:KJB58858.1};
TCONS_00028570_g.32873	63468.8	0.615403	0.119836	5.13538	2.81574e-07	5.39833e-06		Hypothetical protein
TCONS_00004449_g.5080	3058.54	0.615207	0.0994589	6.18554	6.18901e-10	1.6918e-08	A6	Probable glucan endo-1;3-beta-glucosidase A6
TCONS_00020518_g.23387	851.186	0.614633	0.111539	5.51046	3.57896e-08	7.89795e-07		Putative uncharacterized protein {ECO:0000313|EMBL:CCB62327.1};
TCONS_00034616_g.39313	1823.05	0.613926	0.163556	3.75362	0.000174297	0.00190702	CSE	Caffeoylshikimate esterase
TCONS_00033706_g.38380	580.348	0.613397	0.206871	2.96512	0.00302565	0.0219894		Uncharacterized protein {ECO:0000313|EMBL:KDP26836.1};
TCONS_00029994_g.34297	99.138	0.613326	0.213333	2.87497	0.00404065	0.0277138		Putative transferase At4g12130; mitochondrial {ECO:0000305}
TCONS_00007889_g.8866	137.031	0.613192	0.223664	2.74158	0.0061144	0.0389575	TAO3	Cell morphogenesis protein PAG1
TCONS_00023349_g.26906	1128.13	0.612295	0.14095	4.34405	1.39877e-05	0.000199381	PNC1	Peroxisomal adenine nucleotide carrier 1
TCONS_00011657_g.13297	331.061	0.610391	0.176672	3.45494	0.000550425	0.00519121	PGSC0003DMG400018656	Uncharacterized protein {ECO:0000313|EnsemblPlants:PGSC0003DMT400048013};
TCONS_00030745_g.35131	132.973	0.609852	0.19876	3.06828	0.00215294	0.0167146		Uncharacterized protein {ECO:0000313|EMBL:KGN64144.1};
TCONS_00028091_g.32320	206.197	0.609421	0.17996	3.38643	0.000708079	0.00646929		Putative receptor-like protein kinase At5g39000;
TCONS_00020026_g.22823	3198.23	0.609085	0.217946	2.79466	0.00519543	0.0341685	GDPD2	Glycerophosphodiester phosphodiesterase GDPD2 {ECO:0000305};
TCONS_00018182_g.20545	533.41	0.609022	0.187968	3.24003	0.00119519	0.010123	TRP4	Telomere repeat-binding protein 4
TCONS_00016126_g.18314	6811.38	0.608987	0.135458	4.49576	6.93217e-06	0.000104247	SCL13	Scarecrow-like protein 13
TCONS_00007701_g.8651	1200.72	0.608656	0.138144	4.40596	1.05318e-05	0.00015375	ANKRD11	Ankyrin repeat domain-containing protein 11
TCONS_00023962_g.27600	707.772	0.607401	0.176154	3.44812	0.000564513	0.0053152	SCPL19	Serine carboxypeptidase-like 19
TCONS_00026971_g.31146	192.784	0.606684	0.174531	3.47609	0.000508789	0.00485254	PGSC0003DMG400013094	Uncharacterized protein {ECO:0000313|EnsemblPlants:PGSC0003DMT400034074};
TCONS_00018808_g.21289	744.501	0.606587	0.183027	3.31418	0.000919108	0.00805848		Region of a membrane-bound protein predicted to be embedded in the membrane.
TCONS_00034643_g.39346	500.33	0.604411	0.150165	4.02497	5.69815e-05	0.000708527	SGT1B	Protein SGT1 homolog B {ECO:0000250|UniProtKB:Q08446}
TCONS_00027073_g.31243	5521.35	0.602361	0.116378	5.1759	2.26811e-07	4.41839e-06	RAV2	AP2/ERF and B3 domain-containing transcription repressor RAV2
TCONS_00016943_g.19200	1460.09	0.60202	0.152389	3.95055	7.79703e-05	0.000941868	EGC1	Putative EG45-like domain containing protein 1
TCONS_00008322_g.9392	582.248	0.601627	0.157788	3.81287	0.00013736	0.00155822	AERO1	Endoplasmic reticulum oxidoreductin-1
TCONS_00026045_g.30088	129.957	0.601231	0.206024	2.91826	0.00351989	0.0247326	KCS19	3-ketoacyl-CoA synthase 19 {ECO:0000303|PubMed:18465198};
TCONS_00009416_g.10632	138.014	0.600082	0.197513	3.0382	0.00237998	0.0181053		Probable receptor-like protein kinase At2g23200;
TCONS_00024611_g.28429	4845.64	0.598298	0.119399	5.0109	5.41769e-07	9.83074e-06	NRAMP6	Metal transporter Nramp6
TCONS_00010062_g.11411	612.696	0.597918	0.169024	3.53746	0.000403992	0.00398304		Probable receptor-like protein kinase At2g23200;
TCONS_00026936_g.31113	2090.88	0.597307	0.0977463	6.11079	9.914e-10	2.62946e-08		Isoflavone reductase-like protein;
TCONS_00011556_g.13206	772.884	0.596866	0.136439	4.3746	1.21655e-05	0.000175623	SDR1	(+)-neomenthol dehydrogenase
TCONS_00003359_g.3862	193.134	0.596102	0.162732	3.66308	0.000249198	0.00260866		AP2/ERF domain
TCONS_00020344_g.23203	131.586	0.594779	0.208044	2.85892	0.00425093	0.0289336	CML38	Calcium-binding protein CML38
TCONS_00008875_g.10013	179.416	0.593961	0.172882	3.43564	0.000591158	0.00553839	GSO2	LRR receptor-like serine/threonine-protein kinase GSO2
TCONS_00010438_g.11885	129.308	0.592967	0.212575	2.78945	0.00527979	0.0345891		Putative uncharacterized protein {ECO:0000313|EMBL:CCB60403.1};
TCONS_00004798_g.5462	604.048	0.592565	0.155215	3.81771	0.000134698	0.00153212		Putative glucose-6-phosphate 1-epimerase;
TCONS_00036827_g.41800	4344.28	0.592401	0.122377	4.84079	1.29324e-06	2.18088e-05	LNG1	Protein LONGIFOLIA 1
TCONS_00000834_g.923	1295.27	0.592307	0.121488	4.87546	1.08558e-06	1.86407e-05		Putative glycerol-3-phosphate transporter 1;
TCONS_00037687_g.42721	671.674	0.591077	0.156541	3.77587	0.000159452	0.00176281		Probable protein phosphatase 2C 35;
TCONS_00021253_g.24303	194.311	0.591019	0.188803	3.13035	0.00174601	0.0139845		F-box protein At2g16365;
TCONS_00023343_g.26902	3780.07	0.59058	0.109426	5.39709	6.77304e-08	1.44571e-06	ACG12	Glucose-6-phosphate 1-dehydrogenase; cytoplasmic isoform 2
TCONS_00015326_g.17437	91.0084	0.590163	0.211762	2.78692	0.00532121	0.03482		FBD-associated F-box protein At2g26860;
TCONS_00012949_g.14778	296.304	0.589707	0.183358	3.21615	0.00129921	0.0108575		Uncharacterized WD repeat-containing protein C126.01c;
TCONS_00024799_g.28645	8272.99	0.589543	0.15354	3.83967	0.0001232	0.00141847	FOX2	Flavin-dependent oxidoreductase FOX2 {ECO:0000303|PubMed:26352477}
TCONS_00013525_g.15388	3952.05	0.589143	0.179857	3.27562	0.00105429	0.00908397		Probable aldo-keto reductase 3;
TCONS_00033450_g.38121	96.8825	0.588189	0.217749	2.70122	0.00690853	0.0430146	Solyc05g008920.2	Uncharacterized protein {ECO:0000313|EnsemblPlants:Solyc05g008920.2.1};
TCONS_00020790_g.23735	1572.52	0.587759	0.126456	4.64792	3.35292e-06	5.28607e-05	UTR3	UDP-galactose/UDP-glucose transporter 3
TCONS_00018705_g.21180	3538.78	0.587282	0.142142	4.13165	3.6017e-05	0.000469912		Heme-binding-like protein At3g10130; chloroplastic;
TCONS_00035232_g.40057	510.969	0.586559	0.157739	3.71855	0.000200371	0.00215886		Hypothetical protein
TCONS_00019796_g.22519	2219.8	0.583893	0.148714	3.92628	8.62708e-05	0.00103403		Pyruvate kinase 1; cytosolic {ECO:0000305}
TCONS_00015772_g.17880	781.44	0.583122	0.145246	4.01472	5.95156e-05	0.000737332	AMT3-1	Ammonium transporter 3 member 1
TCONS_00035867_g.40708	343.159	0.582646	0.189238	3.0789	0.00207765	0.0162492		G-type lectin S-receptor-like serine/threonine-protein kinase At2g19130;
TCONS_00003391_g.3903	238.218	0.582416	0.157116	3.70691	0.0002098	0.00224475	mettl21a	Protein N-lysine methyltransferase METTL21A
TCONS_00019922_g.22708	6632.62	0.581145	0.106456	5.45904	4.78718e-08	1.03884e-06		NADP-dependent malic enzyme;
TCONS_00002697_g.3074	444.715	0.580835	0.184126	3.15456	0.0016074	0.0130611	BP80	Vacuolar-sorting receptor 1
TCONS_00026274_g.30386	930.274	0.58058	0.134267	4.32408	1.53169e-05	0.000215966	ACR8	ACT domain-containing protein ACR8 {ECO:0000305}
TCONS_00003130_g.3603	476.888	0.579392	0.216831	2.6721	0.0075379	0.046143	RING1	E3 ubiquitin-protein ligase RING1
TCONS_00037960_g.43007	274.106	0.579333	0.149697	3.87005	0.000108814	0.00127361		Leucine-rich repeat receptor-like serine/threonine-protein kinase At1g17230;
TCONS_00027196_g.31392	2479.28	0.578856	0.159788	3.62266	0.000291589	0.00299325	GPAT8	Probable glycerol-3-phosphate acyltransferase 8
TCONS_00007154_g.8029	1180.86	0.578192	0.130105	4.44403	8.82904e-06	0.00013023	PMA1	Plasma membrane ATPase 1
TCONS_00013700_g.15610	16343	0.577629	0.120527	4.79255	1.64675e-06	2.73618e-05	RAV1	AP2/ERF and B3 domain-containing transcription factor RAV1
TCONS_00027739_g.31940	2759.48	0.577334	0.13467	4.28702	1.81082e-05	0.000251969	PRA1D	PRA1 family protein D
TCONS_00035962_g.40798	4100.78	0.575836	0.159767	3.60421	0.000313098	0.00318319	PSK	Phytosulfokines
TCONS_00033869_g.38550	793.933	0.575487	0.122333	4.70427	2.5478e-06	4.06975e-05	Solyc03g097670.2	Uncharacterized protein {ECO:0000313|EnsemblPlants:Solyc03g097670.2.1};
TCONS_00034567_g.39279	1654.03	0.575423	0.113932	5.05057	4.40503e-07	8.14138e-06	FES1	Hsp70 nucleotide exchange factor FES1
TCONS_00007060_g.7930	2245.54	0.575308	0.200569	2.86838	0.0041258	0.0282293	ATHB-52	Homeobox-leucine zipper protein ATHB-52
TCONS_00015694_g.17819	1729.15	0.575008	0.120089	4.78819	1.68296e-06	2.78851e-05	DCL4	Dicer-like protein 4
TCONS_00015417_g.17545	2039.75	0.574864	0.149865	3.83587	0.00012512	0.00143473		Mevalonate kinase;
TCONS_00030016_g.34322	998.698	0.574477	0.110301	5.20828	1.90594e-07	3.76918e-06	PUB28	U-box domain-containing protein 28
TCONS_00031769_g.36280	726.35	0.574259	0.117082	4.90477	9.35345e-07	1.63763e-05	TIC32	Short-chain dehydrogenase TIC 32; chloroplastic
TCONS_00002089_g.2338	172.149	0.572607	0.190714	3.00244	0.00267822	0.0199343	PGSC0003DMG400008268	Uncharacterized protein {ECO:0000313|EnsemblPlants:PGSC0003DMT400021320};
TCONS_00024962_g.28873	836.468	0.571815	0.170281	3.35807	0.000784889	0.00705692	CYP76AD1	Cytochrome P450 76AD1 {ECO:0000303|PubMed:22660548}
TCONS_00030849_g.35250	103.585	0.571712	0.207769	2.75168	0.00592913	0.0380344	Gfpt2	Glutamine--fructose-6-phosphate aminotransferase [isomerizing] 2
TCONS_00036288_g.41198	1311.52	0.570831	0.144745	3.94369	8.0238e-05	0.000966506		Probable receptor-like protein kinase At2g39360;
TCONS_00013055_g.14908	202.06	0.570596	0.190434	2.99629	0.00273282	0.0202588	HIPP26	Heavy metal-associated isoprenylated plant protein 26
TCONS_00008475_g.9557	1812.72	0.570499	0.115393	4.94397	7.65487e-07	1.35848e-05	4CLL5	4-coumarate--CoA ligase-like 5
TCONS_00001592_g.1775	1092.63	0.569835	0.170631	3.33957	0.000839067	0.00744871	GSTL3	Glutathione S-transferase L3
TCONS_00002674_g.3043	4288.24	0.569748	0.114196	4.98922	6.06227e-07	1.09185e-05	FPS1	Farnesyl pyrophosphate synthase
TCONS_00000989_g.1067	162.133	0.569203	0.199134	2.85839	0.00425794	0.0289697	KPHMT2	3-methyl-2-oxobutanoate hydroxymethyltransferase 2; mitochondrial
TCONS_00020347_g.23206	255.245	0.568123	0.172937	3.28515	0.0010193	0.00883181		Uncharacterized protein {ECO:0000313|EMBL:KHN04682.1};
TCONS_00026674_g.30820	1621.96	0.567061	0.211009	2.68739	0.00720136	0.0444784	CCOAOMT	Caffeoyl-CoA O-methyltransferase
TCONS_00005125_g.5826	428.044	0.566996	0.179114	3.16556	0.00154784	0.0127036	PUB4	U-box domain-containing protein 4
TCONS_00032630_g.37244	757.871	0.566795	0.143327	3.95456	7.66767e-05	0.00092889		Putative F-box protein At1g47790;
TCONS_00016181_g.18362	17860.6	0.566754	0.142073	3.98916	6.6307e-05	0.000813148	SHKB	Phospho-2-dehydro-3-deoxyheptonate aldolase 2; chloroplastic;
TCONS_00014261_g.16181	491.521	0.565855	0.147984	3.82377	0.000131427	0.00150168		Pyruvate kinase 1; cytosolic {ECO:0000305}
TCONS_00017527_g.19821	319.773	0.565836	0.145348	3.89297	9.90251e-05	0.00117116		Probable receptor-like protein kinase At5g24010;
TCONS_00027858_g.32065	373.563	0.565707	0.175061	3.23149	0.00123146	0.0104042	PGSC0003DMG401020664	Uncharacterized protein {ECO:0000313|EnsemblPlants:PGSC0003DMT400053235};
TCONS_00030948_g.35340	157.923	0.565044	0.186693	3.02659	0.00247332	0.018655		Putative uncharacterized protein {ECO:0000313|EMBL:EEF49028.1};
TCONS_00029287_g.33557	421.236	0.563772	0.166556	3.38488	0.000712092	0.00649705	Rnf165	RING finger protein 165;
TCONS_00005112_g.5813	2669.21	0.563518	0.12048	4.67729	2.90689e-06	4.60861e-05	HERC2	Probable E3 ubiquitin-protein ligase HERC2
TCONS_00017982_g.20305	7499.85	0.560788	0.111739	5.01871	5.20187e-07	9.45936e-06	APS2	ATP sulfurylase 2;
TCONS_00022400_g.25723	692.957	0.559633	0.138677	4.03553	5.4479e-05	0.000683521		P-loop NTPase domain-containing protein LPA1 homolog 2 {ECO:0000305}
TCONS_00037118_g.42137	1882.05	0.559534	0.113457	4.93168	8.15244e-07	1.44225e-05	EMS1	Leucine-rich repeat receptor protein kinase EMS1 {ECO:0000305}
TCONS_00010029_g.11366	344.654	0.558689	0.171035	3.26653	0.00108876	0.00934764		Cytochrome b561 and DOMON domain-containing protein At3g07570
TCONS_00026556_g.30700	995.518	0.55812	0.162811	3.42802	0.000608009	0.00567118	CDCA7L	Cell division cycle-associated 7-like protein
TCONS_00009512_g.10757	3746.24	0.557941	0.178052	3.13358	0.00172686	0.0138574		Region of a membrane-bound protein predicted to be embedded in the membrane.
TCONS_00007594_g.8479	362.514	0.55696	0.198102	2.81147	0.00493149	0.0327632		Cytochrome P450 CYP72A219
TCONS_00007575_g.8460	808.665	0.556895	0.140609	3.96059	7.4764e-05	0.000908967	Gfpt2	Glutamine--fructose-6-phosphate aminotransferase [isomerizing] 2
TCONS_00004389_g.4997	2504.58	0.55635	0.123741	4.49608	6.9219e-06	0.000104185	PA200	Proteasome activator subunit 4
TCONS_00035022_g.39775	234.438	0.554747	0.205995	2.69302	0.00708087	0.043958	SABP2	Salicylic acid-binding protein 2
TCONS_00025526_g.29478	1479.13	0.55435	0.12923	4.28964	1.78964e-05	0.000249227	UGT89B2	UDP-glycosyltransferase 89B2 {ECO:0000303|PubMed:15610349}
TCONS_00011377_g.12963	1989.22	0.552188	0.125513	4.39947	1.08516e-05	0.000158001	HSL1	Receptor-like protein kinase HSL1;
TCONS_00023629_g.27226	1888.34	0.551808	0.141187	3.90836	9.2926e-05	0.00110332	PGSC0003DMG400024043	Uncharacterized protein {ECO:0000313|EnsemblPlants:PGSC0003DMT400061796};
TCONS_00018011_g.20338	599.56	0.549753	0.143896	3.8205	0.000133184	0.00151693	rpap3	RNA polymerase II-associated protein 3
TCONS_00001770_g.1958	4835.09	0.549641	0.206856	2.65712	0.00788119	0.0479091	CDKG-2	Cyclin-dependent kinase G-2;
TCONS_00036207_g.41085	152.508	0.549375	0.193031	2.84604	0.00442663	0.0299371		D-xylose-proton symporter-like 2;
TCONS_00022408_g.25736	369.12	0.549034	0.199402	2.7534	0.0058979	0.0378915	BON3	Protein BONZAI 3
TCONS_00036669_g.41605	220.122	0.548867	0.187303	2.93038	0.00338549	0.0239172		G-type lectin S-receptor-like serine/threonine-protein kinase At2g19130;
TCONS_00001617_g.1798	309.824	0.548751	0.177622	3.08942	0.00200545	0.0157718	CBSDUF4	Putative DUF21 domain-containing protein At1g03270;
TCONS_00005247_g.5923	140.773	0.548684	0.186644	2.93973	0.00328499	0.0234023	SCAMP1	Putative secretory carrier-associated membrane protein 1
TCONS_00033720_g.38393	1012.9	0.547507	0.108174	5.06138	4.16241e-07	7.71822e-06	MTM1	Mitochondrial carrier protein MTM1
TCONS_00037228_g.42250	109.527	0.547052	0.200943	2.72243	0.00648043	0.0409204	CPN60-2	Chaperonin CPN60-2; mitochondrial
TCONS_00028187_g.32428	5215.08	0.546651	0.130802	4.17922	2.92505e-05	0.000388509	ASP1	Aspartic proteinase Asp1;
TCONS_00000718_g.809	514.982	0.545208	0.15208	3.58502	0.000337057	0.00339824		G-type lectin S-receptor-like serine/threonine-protein kinase At1g34300;
TCONS_00005710_g.6441	1101.47	0.544849	0.147563	3.69232	0.000222216	0.00235677		Tetratricopeptide repeat-like superfamily protein; putative isoform 1 {ECO:0000313|EMBL:EOX94322.1};
TCONS_00026673_g.30819	961.475	0.543112	0.154965	3.50474	0.000457059	0.00441884	RPT2A	26S proteasome regulatory subunit 4 homolog A
TCONS_00004584_g.5202	179.738	0.542917	0.185164	2.93208	0.00336695	0.0238359		Protein LURP-one-related 15
TCONS_00007421_g.8300	822.633	0.542825	0.14426	3.76283	0.000167998	0.00184406	PUB4	U-box domain-containing protein 4
TCONS_00014730_g.16729	6884.86	0.542523	0.0910687	5.95729	2.56449e-09	6.4967e-08	sld1	Delta(8)-fatty-acid desaturase
TCONS_00020197_g.23042	317.753	0.542506	0.182171	2.97801	0.00290127	0.021286	PUB44	U-box domain-containing protein 44
TCONS_00004363_g.4964	1016.18	0.541969	0.151469	3.57809	0.000346108	0.00347915	HSP26-A	Probable glutathione S-transferase
TCONS_00027917_g.32129	153.053	0.540015	0.187591	2.87868	0.0039934	0.0274564	ABCG12	ABC transporter G family member 12
TCONS_00031286_g.35769	1129.89	0.539776	0.16929	3.18847	0.00143026	0.0118244	PME12	Probable pectinesterase/pectinesterase inhibitor 12
TCONS_00028845_g.33145	315.917	0.537604	0.185506	2.89805	0.00375496	0.0260709		Uncharacterized protein {ECO:0000313|EMBL:CDP06307.1};
TCONS_00021215_g.24267	7989.42	0.537592	0.11381	4.7236	2.3171e-06	3.72582e-05		Pyruvate kinase; cytosolic isozyme;
TCONS_00012492_g.14250	296.416	0.536494	0.197795	2.71237	0.00668033	0.0418397		Probable receptor-like protein kinase At2g39360;
TCONS_00025563_g.29509	2046.9	0.536105	0.138796	3.86253	0.000112218	0.00130662		Putative glycerol-3-phosphate transporter 5;
TCONS_00007548_g.8437	8446.78	0.535947	0.135391	3.95852	7.54145e-05	0.000915562		Uncharacterized protein {ECO:0000313|EMBL:CDP00074.1};
TCONS_00017802_g.20072	2222.63	0.533614	0.111695	4.77744	1.77544e-06	2.93563e-05	B'GAMMA	Serine/threonine protein phosphatase 2A 59 kDa regulatory subunit B' gamma isoform
TCONS_00010987_g.12479	17792.8	0.533487	0.123726	4.31184	1.61901e-05	0.000227144	EP1	Epidermis-specific secreted glycoprotein EP1
TCONS_00024883_g.28774	206.751	0.533132	0.176174	3.02617	0.00247671	0.0186723	COL1	Zinc finger protein CONSTANS-LIKE 1
TCONS_00003392_g.3902	422.716	0.53298	0.152535	3.49414	0.000475595	0.00457457		Uncharacterized protein {ECO:0000313|EMBL:EYU40164.1};
TCONS_00026622_g.30774	5592.94	0.53292	0.118643	4.49181	7.0621e-06	0.000105919	SYP121	Syntaxin-121
TCONS_00005289_g.5964	1047.67	0.531979	0.137218	3.87688	0.000105803	0.00124265		Uncharacterized protein {ECO:0000313|EMBL:EXB88331.1};
TCONS_00007873_g.8828	2034.43	0.530976	0.146163	3.63276	0.000280408	0.00289601	UGT75L6	Crocetin glucosyltransferase; chloroplastic
TCONS_00009374_g.10572	146.545	0.530872	0.186806	2.84183	0.00448551	0.0302991	HSFA1	Heat stress transcription factor A-1
TCONS_00021775_g.24918	417.477	0.530683	0.187795	2.82586	0.00471536	0.0315001		Protein SULFUR DEFICIENCY-INDUCED 2 {ECO:0000305}
TCONS_00015289_g.17399	2220.96	0.530559	0.136136	3.89727	9.72818e-05	0.00115135	CIPK7	CBL-interacting serine/threonine-protein kinase 7
TCONS_00027847_g.32057	1164.8	0.529545	0.13399	3.95213	7.74583e-05	0.00093635	ANKZF1	Ankyrin repeat and zinc finger domain-containing protein 1
TCONS_00009110_g.10277	1223.16	0.528683	0.162723	3.24898	0.00115819	0.00985395		DExH-box ATP-dependent RNA helicase DExH13 {ECO:0000305};
TCONS_00010282_g.11673	23337	0.528327	0.156256	3.38117	0.000721772	0.00656607	RAP2-3	Ethylene-responsive transcription factor RAP2-3
TCONS_00000615_g.703	208.673	0.528111	0.197181	2.6783	0.0073996	0.0455534		Uncharacterized protein {ECO:0000313|EMBL:KDP44187.1};
TCONS_00011608_g.13250	889.04	0.526478	0.160495	3.28034	0.00103681	0.00895164	AFP2	Ninja-family protein AFP2
TCONS_00035536_g.40337	262.417	0.525408	0.19623	2.67751	0.00741723	0.0455957	ubtd1	Ubiquitin domain-containing protein 1;
TCONS_00003207_g.3691	505.659	0.5226	0.175741	2.97369	0.00294242	0.0215134	HEC2	Transcription factor HEC2
TCONS_00000404_g.480	1408.32	0.521981	0.157723	3.30948	0.000934709	0.00818256		Putative uncharacterized protein {ECO:0000313|EMBL:EEF52731.1};
TCONS_00004904_g.5589	736.715	0.521795	0.173622	3.00534	0.00265281	0.0197539		Universal stress protein A-like protein;
TCONS_00029702_g.34032	503.734	0.521632	0.134823	3.869	0.000109282	0.00127819		Thioredoxin H-type
TCONS_00003104_g.3569	315.851	0.519836	0.145535	3.57191	0.000354391	0.00355398	CXE12	Probable carboxylesterase 12
TCONS_00021243_g.24288	289.676	0.519721	0.171467	3.03102	0.00243726	0.0184487	spg1	Septum-promoting GTP-binding protein 1
TCONS_00035626_g.40440	317.761	0.519315	0.190453	2.72674	0.00639636	0.0404498		Hypothetical protein
TCONS_00029551_g.33880	712.672	0.518648	0.141282	3.671	0.000241601	0.00253539	PIS2	Probable CDP-diacylglycerol--inositol 3-phosphatidyltransferase 2
TCONS_00038320_g.43470	229.731	0.518293	0.165567	3.13042	0.00174556	0.0139845		Uncharacterized protein {ECO:0000313|EMBL:KJB65665.1};
TCONS_00003618_g.4116	432.802	0.518029	0.132109	3.92121	8.81065e-05	0.00105454	EIF6-2	Eukaryotic translation initiation factor 6-2 {ECO:0000255|HAMAP-Rule:MF_03132}
TCONS_00028560_g.32864	291.095	0.517132	0.178166	2.90253	0.00370163	0.0257534		Probable LRR receptor-like serine/threonine-protein kinase At1g34110;
TCONS_00028694_g.32972	353.834	0.516716	0.152792	3.38183	0.000720053	0.00655395		Putative uncharacterized protein {ECO:0000313|EMBL:CCB48314.1};
TCONS_00025474_g.29421	1724.72	0.516664	0.102313	5.04986	4.42136e-07	8.16266e-06	SDF2	Stromal cell-derived factor 2-like protein
TCONS_00010370_g.11795	861.055	0.516079	0.137054	3.76551	0.00016621	0.00182798	BHLH130	Transcription factor bHLH130;
TCONS_00023803_g.27426	747.747	0.515603	0.126486	4.07636	4.57463e-05	0.000583816	PSKR	Phytosulfokine receptor 1
TCONS_00001678_g.1869	369.405	0.514413	0.17346	2.96559	0.00302099	0.0219819	KCS20	3-ketoacyl-CoA synthase 20 {ECO:0000303|PubMed:18465198}
TCONS_00021910_g.25072	4972.01	0.512509	0.109077	4.6986	2.61952e-06	4.17252e-05	NAC078	NAC domain-containing protein 78 {ECO:0000303|PubMed:15029955}
TCONS_00015380_g.17512	142.584	0.511498	0.186216	2.74679	0.00601808	0.0384756		Putative uncharacterized protein {ECO:0000313|EMBL:CAN66779.1};
TCONS_00010865_g.12359	1551.42	0.511479	0.145556	3.51396	0.000441472	0.0042951	SRP	Stress-related protein;
TCONS_00024316_g.28048	686.76	0.510471	0.180007	2.83584	0.00457058	0.0307223	RAI14	Ankycorbin;
TCONS_00033679_g.38359	1998.41	0.510432	0.12285	4.15491	3.25416e-05	0.0004272		Glutathione reductase; cytosolic
TCONS_00026453_g.30600	241.902	0.508836	0.170883	2.97768	0.00290437	0.0212995	PLT4	Probable polyol transporter 4
TCONS_00027464_g.31685	349.687	0.508676	0.146309	3.47673	0.000507568	0.00484362		Uncharacterized protein {ECO:0000313|EMBL:KHN15856.1};
TCONS_00019989_g.22774	560.932	0.507996	0.163452	3.10791	0.00188413	0.0149216	MAA3	Probable helicase MAGATAMA 3
TCONS_00014089_g.15989	3783.7	0.505997	0.110245	4.58975	4.4377e-06	6.86225e-05	UGT75L6	Crocetin glucosyltransferase; chloroplastic
TCONS_00012599_g.14364	277.024	0.505094	0.158118	3.1944	0.0014012	0.0116296		Chemoreceptor A {ECO:0000313|EMBL:KHG10118.1};
TCONS_00036867_g.41839	1240.89	0.504901	0.128787	3.92043	8.83922e-05	0.00105669	ACR10	ACT domain-containing protein ACR10 {ECO:0000305}
TCONS_00033693_g.38372	1173.21	0.503135	0.155927	3.22673	0.00125211	0.0105576	GPX2	Probable glutathione peroxidase 2
TCONS_00034101_g.38762	787.806	0.502129	0.159879	3.14068	0.00168559	0.0136165	MTP1	Metal tolerance protein 1
TCONS_00009644_g.10935	584.72	0.501844	0.177614	2.82548	0.00472098	0.0315129	RCH2	Receptor-like protein kinase 2;
TCONS_00030214_g.34564	261.585	0.501301	0.156958	3.19386	0.00140384	0.0116401		Probable glycosyltransferase At5g03795
TCONS_00035606_g.40409	872.784	0.500584	0.149687	3.3442	0.000825209	0.00735699		Probable receptor-like protein kinase At1g80640;
TCONS_00012943_g.14772	1645.16	0.500041	0.143303	3.4894	0.000484103	0.00463798		Hypothetical protein
TCONS_00001832_g.2039	517.87	0.499904	0.144169	3.46748	0.00052536	0.00498982		Uncharacterized protein {ECO:0000313|EMBL:CDP19023.1};
TCONS_00026761_g.30912	2080.12	0.499799	0.117045	4.27013	1.95359e-05	0.000269183	ACR6	ACT domain-containing protein ACR6 {ECO:0000305}
TCONS_00020528_g.23400	2186.31	0.499183	0.124738	4.00186	6.2846e-05	0.000774004	PAH1	Phosphatidate phosphatase PAH1
TCONS_00037990_g.43048	1689.68	0.498058	0.139536	3.5694	0.000357798	0.0035839		Uncharacterized protein {ECO:0000313|EMBL:KHN01423.1};
TCONS_00011706_g.13368	249.682	0.497908	0.171261	2.9073	0.00364563	0.0254264	UBP12	Ubiquitin carboxyl-terminal hydrolase 12
TCONS_00022698_g.26083	612.177	0.497366	0.129285	3.84705	0.000119549	0.00138491	GEX3	Protein GAMETE EXPRESSED 3
TCONS_00024354_g.28096	2184.58	0.496818	0.115944	4.28498	1.82759e-05	0.000253678		Glyoxysomal fatty acid beta-oxidation multifunctional protein MFP-a;
TCONS_00032713_g.37332	1024.24	0.496205	0.153623	3.23002	0.00123782	0.0104527	NFXL1	NF-X1-type zinc finger protein NFXL1
TCONS_00019004_g.21528	723.65	0.492024	0.149815	3.28422	0.00102267	0.00885302	PUB10	U-box domain-containing protein 10
TCONS_00011484_g.13110	390.726	0.491807	0.125649	3.91414	9.07267e-05	0.00108208		Probable LRR receptor-like serine/threonine-protein kinase At1g56140;
TCONS_00011337_g.12908	1596.44	0.491429	0.124119	3.95935	7.51548e-05	0.000913063		Uncharacterized acetyltransferase At3g50280;
TCONS_00012685_g.14477	1171.66	0.490851	0.148033	3.31581	0.000913781	0.00801593		Cysteine and histidine-rich protein 1; putative {ECO:0000313|EMBL:EOY30178.1};
TCONS_00016249_g.18433	1062.71	0.490427	0.152245	3.22129	0.00127614	0.0107176	PAT24	Protein S-acyltransferase 24
TCONS_00026200_g.30305	405.826	0.489523	0.1522	3.21632	0.00129845	0.0108565	LECRK91	L-type lectin-domain containing receptor kinase IX.1;
TCONS_00001224_g.1336	5020.18	0.489377	0.117655	4.15941	3.19068e-05	0.000419516	ABCC14	ABC transporter C family member 14
TCONS_00038294_g.43448	1480.67	0.488582	0.138013	3.5401	0.000399974	0.00395263	METTL18	Histidine protein methyltransferase 1 homolog
TCONS_00004063_g.4625	251.779	0.488506	0.175689	2.78052	0.0054272	0.035377		Region of a membrane-bound protein predicted to be embedded in the membrane.
TCONS_00033008_g.37631	633.861	0.488077	0.171962	2.83827	0.00453581	0.0305415		Uncharacterized protein {ECO:0000313|EMBL:KGN61615.1};
TCONS_00033165_g.37809	1042.54	0.487757	0.156243	3.12179	0.00179758	0.0143569		Probable protein phosphatase 2C 44;
TCONS_00002107_g.2360	2061.74	0.487589	0.159383	3.05923	0.00221908	0.0171335	BHLH129	Transcription factor bHLH129;
TCONS_00024081_g.27762	4051.98	0.487466	0.104895	4.64717	3.36516e-06	5.30044e-05		Uncharacterized protein {ECO:0000313|EMBL:CDP03066.1};
TCONS_00037242_g.42265	1545.91	0.486747	0.142051	3.42656	0.000611272	0.00569222	DI19-4	Protein DEHYDRATION-INDUCED 19 homolog 4;
TCONS_00025821_g.29826	2969.38	0.486362	0.116357	4.17991	2.91622e-05	0.000387677	MODA	NADP-dependent malic enzyme; chloroplastic
TCONS_00036580_g.41517	597.422	0.4862	0.148395	3.27639	0.00105144	0.00906395		Putative uncharacterized protein {ECO:0000313|EMBL:CAN81449.1};
TCONS_00002203_g.2456	4869.9	0.485459	0.0950646	5.10662	3.27969e-07	6.20359e-06	ufd1	Ubiquitin fusion degradation protein 1 homolog
TCONS_00004335_g.4940	397.33	0.485351	0.160904	3.01641	0.00255789	0.0191649	PGSC0003DMG400012606	Uncharacterized protein {ECO:0000313|EnsemblPlants:PGSC0003DMT400032824};
TCONS_00003929_g.4479	4195.23	0.484442	0.125424	3.86245	0.000112258	0.00130662	ALIS1	ALA-interacting subunit 1
TCONS_00017631_g.19908	399.318	0.48413	0.149462	3.23915	0.00119886	0.010144	Drap1	Dr1-associated corepressor
TCONS_00021543_g.24656	333.187	0.483243	0.142691	3.38665	0.000707526	0.00646772	DGD2	Digalactosyldiacylglycerol synthase 2; chloroplastic
TCONS_00011938_g.13644	726.807	0.481252	0.1591	3.02484	0.00248764	0.0187048	GSO1	LRR receptor-like serine/threonine-protein kinase GSO1
TCONS_00029626_g.33943	1143.23	0.480838	0.126895	3.78925	0.000151104	0.00167874	HSC-2	Heat shock cognate 70 kDa protein 2;
TCONS_00020707_g.23647	527.954	0.480642	0.174297	2.7576	0.00582267	0.0374792	RBM25	RNA-binding protein 25
TCONS_00005371_g.6074	970.012	0.480061	0.120865	3.9719	7.13031e-05	0.000869385		Putative receptor-like protein kinase At1g80870;
TCONS_00000661_g.741	524.602	0.478746	0.135527	3.53248	0.000411689	0.00404592	slc25a37	Mitoferrin-1
TCONS_00027845_g.32056	207.213	0.477075	0.171731	2.77804	0.00546883	0.0355898	Solyc02g070860.2	Uncharacterized protein {ECO:0000313|EnsemblPlants:Solyc02g070860.2.1};
TCONS_00015048_g.17126	4940.61	0.476806	0.123398	3.86397	0.00011156	0.00130215	UXS2	UDP-glucuronic acid decarboxylase 2
TCONS_00025653_g.29625	557.293	0.475753	0.145409	3.27183	0.00106853	0.00918799	PUB33	U-box domain-containing protein 33
TCONS_00024960_g.28872	456.759	0.475378	0.157043	3.02706	0.00246945	0.0186341	APK1A	Protein kinase APK1A; chloroplastic
TCONS_00020234_g.23087	1108.77	0.47534	0.136211	3.48973	0.000483504	0.00463748	MYB32	Transcription factor MYB32;
TCONS_00007641_g.8524	1627.88	0.475111	0.133437	3.56057	0.00037005	0.0036888	MLP31	MLP-like protein 31;
TCONS_00012516_g.14282	3041.79	0.474731	0.0918908	5.16625	2.38838e-07	4.63668e-06	REIL1	Cytoplasmic 60S subunit biogenesis factor REI1 homolog 1 {ECO:0000305}
TCONS_00018263_g.20640	1265.91	0.473776	0.149886	3.16092	0.00157273	0.0128702	CBP60C	Calmodulin-binding protein 60 C {ECO:0000303|PubMed:11782485}
TCONS_00007410_g.8289	832.306	0.47328	0.126885	3.73	0.000191481	0.00207628		Region of a membrane-bound protein predicted to be embedded in the membrane.
TCONS_00007608_g.8490	425.781	0.472619	0.143774	3.28724	0.00101174	0.00877535	LIG4	DNA ligase 4
TCONS_00030813_g.35198	448.587	0.471858	0.169032	2.79153	0.00524598	0.0344475		Uncharacterized protein {ECO:0000313|EMBL:CDP13037.1};
TCONS_00022128_g.25373	480.191	0.470395	0.130304	3.60997	0.000306233	0.00312089	TNEA_C	Probable aminopyrimidine aminohydrolase; mitochondrial {ECO:0000303|PubMed:25014715}
TCONS_00005870_g.6610	1917.62	0.469673	0.107593	4.36528	1.26959e-05	0.000182813	PDI	Protein disulfide-isomerase
TCONS_00008044_g.9049	496.827	0.469286	0.165326	2.83855	0.00453192	0.0305274	ASP3	Aspartate aminotransferase 3; chloroplastic
TCONS_00018117_g.20469	226.631	0.469216	0.161619	2.90322	0.00369348	0.0257072	AO	L-aspartate oxidase; chloroplastic
TCONS_00010799_g.12279	479.516	0.468594	0.154345	3.03602	0.00239727	0.0182192	UTR4	UDP-galactose/UDP-glucose transporter 4
TCONS_00010110_g.11466	3305.78	0.468486	0.123468	3.79438	0.000148013	0.0016536	BZIP53	bZIP transcription factor 53 {ECO:0000303|PubMed:11906833}
TCONS_00030488_g.34848	3897.34	0.468406	0.122901	3.81125	0.000138265	0.00156485	AKR4C9	Aldo-keto reductase family 4 member C9
TCONS_00016618_g.18835	4025.04	0.467416	0.0953717	4.90099	9.53544e-07	1.66447e-05	AHL25	AT-hook motif nuclear-localized protein 25 {ECO:0000312|EMBL:FAA00296.1}
TCONS_00038015_g.43079	2161.21	0.467402	0.150206	3.11174	0.00185988	0.0147502	AAE1	Probable acyl-activating enzyme 1; peroxisomal
TCONS_00010690_g.12173	1446.99	0.467329	0.141703	3.29796	0.000973916	0.00849034		Protein ecdysoneless homolog {ECO:0000250|UniProtKB:Q9W032};
TCONS_00023237_g.26769	188.769	0.466185	0.170687	2.73123	0.00630979	0.0400218	UAF30	Upstream activation factor subunit UAF30
TCONS_00005619_g.6339	3428.61	0.46562	0.112123	4.15278	3.28465e-05	0.000430868	MSBP1	Membrane steroid-binding protein 1
TCONS_00038026_g.43094	1707.23	0.464314	0.110822	4.18973	2.79288e-05	0.000372505		BTB/POZ domain-containing protein At3g09030
TCONS_00021536_g.24643	647.975	0.463631	0.142835	3.24593	0.0011707	0.00994534		Isoaspartyl peptidase/L-asparaginase 1
TCONS_00021344_g.24400	424.42	0.463626	0.154703	2.99688	0.00272761	0.0202486		Hypothetical protein
TCONS_00036187_g.41063	2110.24	0.463512	0.159936	2.89811	0.00375421	0.0260709	UGT74G1	UDP-glycosyltransferase 74G1 {ECO:0000303|PubMed:15610349}
TCONS_00004351_g.4951	496.579	0.463349	0.161907	2.86182	0.00421219	0.0287165		Probable glycosyltransferase At3g42180
TCONS_00012170_g.13863	783.094	0.46178	0.137786	3.35143	0.000803949	0.00719363	CSE	Caffeoylshikimate esterase
TCONS_00021676_g.24802	1088.68	0.46173	0.169856	2.71837	0.00656049	0.0412875	TWN2	Valine--tRNA ligase; mitochondrial 1 {ECO:0000305}
TCONS_00016298_g.18478	1610.95	0.461471	0.113068	4.08137	4.47708e-05	0.000573094	ATPK2	Serine/threonine-protein kinase AtPK2/AtPK19
TCONS_00018782_g.21255	439.776	0.460995	0.150539	3.0623	0.00219644	0.0169823	SCPL50	Serine carboxypeptidase-like 50
TCONS_00021183_g.24221	10707.9	0.460876	0.096667	4.76766	1.86375e-06	3.06075e-05	SAP6	Zinc finger A20 and AN1 domain-containing stress-associated protein 6
TCONS_00012407_g.14154	1902.15	0.460341	0.113813	4.0447	5.23912e-05	0.000659678		Probable receptor-like protein kinase At5g24010;
TCONS_00019453_g.22111	614.594	0.460136	0.135088	3.4062	0.000658728	0.00609063	PGSC0003DMG400022414	Uncharacterized protein {ECO:0000313|EnsemblPlants:PGSC0003DMT400057734};
TCONS_00003937_g.4488	2776.48	0.459814	0.139845	3.28802	0.00100896	0.00875567		Probable endo-1;3(4)-beta-glucanase ARB_01444 {ECO:0000305}
TCONS_00014900_g.16960	531.188	0.459087	0.163814	2.80248	0.00507109	0.0335722	P4H10	Probable prolyl 4-hydroxylase 10 {ECO:0000305}
TCONS_00025032_g.28940	169.629	0.458737	0.17203	2.66661	0.00766215	0.0467789		Uncharacterized protein {ECO:0000313|EMBL:CDP16615.1};
TCONS_00025546_g.29495	481.378	0.45797	0.126236	3.62789	0.000285745	0.00294396	MDP1	Magnesium-dependent phosphatase 1
TCONS_00027870_g.32075	293.768	0.454644	0.164373	2.76594	0.00567592	0.0367159		Probable serine/threonine-protein kinase RLCKVII;
TCONS_00009774_g.11091	332.844	0.454078	0.142379	3.18921	0.00142662	0.0118058	RBOHF	Respiratory burst oxidase homolog protein F
TCONS_00026818_g.30977	1303.01	0.452548	0.118098	3.83197	0.000127123	0.00145671	WRKY11	Probable WRKY transcription factor 11
TCONS_00020817_g.23782	91612.8	0.452538	0.129357	3.49836	0.000468128	0.00451042	PMEU1	Pectinesterase/pectinesterase inhibitor U1
TCONS_00009417_g.10633	2710.95	0.45213	0.118289	3.82225	0.000132239	0.00150821		Probable receptor-like protein kinase At2g23200;
TCONS_00034699_g.39397	4590.61	0.451891	0.118793	3.80402	0.000142369	0.00160217	lhpI	Delta(1)-pyrroline-2-carboxylate reductase {ECO:0000303|PubMed:24649405}
TCONS_00022748_g.26134	871.635	0.451843	0.140762	3.20998	0.00132745	0.0110717	SRO2	Probable inactive poly [ADP-ribose] polymerase SRO2
TCONS_00033145_g.37776	1316.57	0.451488	0.10145	4.45036	8.57272e-06	0.00012667		Uncharacterized protein {ECO:0000313|EMBL:KDP21386.1};
TCONS_00013690_g.15600	4546.2	0.450563	0.123751	3.6409	0.000271685	0.00281622	RAN1	Copper-transporting ATPase RAN1
TCONS_00023805_g.27429	1022.65	0.448859	0.133722	3.35665	0.00078893	0.00708459	N	TMV resistance protein N
TCONS_00012916_g.14736	2957.22	0.448664	0.164112	2.73388	0.00625926	0.0397459		L-ascorbate oxidase
TCONS_00014193_g.16103	3210.71	0.448176	0.12705	3.52754	0.000419437	0.00410902	RER3	Protein RETICULATA-RELATED 3; chloroplastic {ECO:0000303|PubMed:23596191}
TCONS_00031618_g.36131	1756.13	0.448134	0.16949	2.64401	0.00819307	0.0493236	H6H	Hyoscyamine 6-dioxygenase;
TCONS_00021813_g.24955	1106.72	0.448074	0.12453	3.59811	0.000320537	0.00325298	LOX6	Lipoxygenase 6; chloroplastic
TCONS_00021433_g.24501	1167.51	0.447702	0.164115	2.72797	0.00637253	0.0403443		Putative uncharacterized protein {ECO:0000313|EMBL:CBI27985.3};
TCONS_00029923_g.34242	580.694	0.447513	0.147551	3.03295	0.00242179	0.0183644		Uncharacterized protein {ECO:0000313|EMBL:EOX91334.1};
TCONS_00030158_g.34478	907.153	0.447298	0.166346	2.68896	0.00716758	0.0443182	WAKL14	Wall-associated receptor kinase-like 14
TCONS_00020748_g.23679	10475.9	0.447183	0.127134	3.51743	0.000435751	0.00425164		Short-chain type dehydrogenase/reductase;
TCONS_00008069_g.9086	284.922	0.444663	0.154344	2.88098	0.00396435	0.02729		Hypothetical protein
TCONS_00032068_g.36644	611.163	0.444541	0.132556	3.35361	0.000797637	0.00715257		Transport family protein {ECO:0000313|EMBL:EEE78553.1};
TCONS_00001091_g.1178	1269.73	0.444209	0.120453	3.68783	0.000226174	0.00239126	HVA22I	HVA22-like protein i;
TCONS_00017119_g.19414	8059.68	0.44409	0.107836	4.11818	3.81879e-05	0.000496053		L-lactate dehydrogenase A;
TCONS_00028383_g.32685	991.113	0.443609	0.154987	2.86223	0.00420674	0.028702	CSP3	Cold shock domain-containing protein 3
TCONS_00008690_g.9822	1695.87	0.442289	0.122791	3.60196	0.000315823	0.00320705		Hypothetical protein
TCONS_00009781_g.11101	204.168	0.442161	0.158814	2.78414	0.00536697	0.0350653		Gag-pol fusion protein {ECO:0000313|EMBL:EXX50149.1};
TCONS_00038251_g.43391	314.191	0.441804	0.154704	2.85581	0.00429276	0.0291773	TPP2	Probable thylakoidal processing peptidase 2; chloroplastic
TCONS_00011960_g.13679	611.305	0.44124	0.166856	2.64443	0.00818277	0.0493003	CYP71A26	Cytochrome P450 71A26;
TCONS_00014630_g.16621	760.221	0.440954	0.118846	3.71029	0.000207021	0.00221922	GT-3B	Trihelix transcription factor GT-3b
TCONS_00027101_g.31262	1375.7	0.439936	0.109946	4.00138	6.29754e-05	0.000774533		Uncharacterized protein {ECO:0000313|EMBL:EOX97042.1};
TCONS_00002667_g.3038	279.808	0.439921	0.160306	2.74426	0.00606475	0.0387285		Beta-glucosidase BoGH3B
TCONS_00003019_g.3448	816.875	0.438254	0.149626	2.929	0.00340052	0.0240034		Uncharacterized protein {ECO:0000313|EMBL:KDP26216.1};
TCONS_00023162_g.26648	1019.29	0.437298	0.114896	3.80605	0.000141203	0.00159116		Putative uncharacterized protein {ECO:0000313|EMBL:EEF30750.1};
TCONS_00002971_g.3403	356.861	0.436859	0.153115	2.85315	0.00432879	0.0294046	GRXS2	Monothiol glutaredoxin-S2
TCONS_00021767_g.24907	1642.86	0.434648	0.105206	4.13141	3.60548e-05	0.000470043		Probable tyrosine-protein phosphatase At1g05000;
TCONS_00031961_g.36503	3773.38	0.433247	0.145249	2.98278	0.00285643	0.0210482	HSC-2	Heat shock cognate 70 kDa protein 2;
TCONS_00011919_g.13617	3788.66	0.433166	0.147564	2.93545	0.00333069	0.0236483	CPK4	Calcium-dependent protein kinase 4
TCONS_00025418_g.29377	23388.3	0.432347	0.140241	3.08288	0.00205011	0.0160608	CML49	Probable calcium-binding protein CML49
TCONS_00021176_g.24213	609.116	0.430214	0.146503	2.93656	0.00331875	0.0235984		Reticuline oxidase-like protein;
TCONS_00036614_g.41548	1038.51	0.429753	0.162544	2.64391	0.00819538	0.0493236	WRKY17	Probable WRKY transcription factor 17
TCONS_00037147_g.42175	457.372	0.429447	0.147415	2.91319	0.00357759	0.0250136	Solyc11g006900.1	Uncharacterized protein {ECO:0000313|EnsemblPlants:Solyc11g006900.1.1};
TCONS_00036705_g.41670	710.121	0.429151	0.161763	2.65296	0.00797898	0.0483873		Probable protein phosphatase 2C 15;
TCONS_00001065_g.1148	4506.39	0.428998	0.120737	3.55316	0.000380633	0.00378578	CYP71A1	Cytochrome P450 71A1
TCONS_00029038_g.33321	1990.26	0.428541	0.124924	3.43042	0.000602652	0.00563085		Hypothetical protein
TCONS_00027454_g.31671	11709.5	0.428359	0.135605	3.15886	0.00158386	0.012924		Region of a membrane-bound protein predicted to be embedded in the membrane.
TCONS_00002450_g.2740	2140.61	0.428295	0.122194	3.50505	0.000456519	0.00441614	GATA12	GATA transcription factor 12
TCONS_00011642_g.13281	649.402	0.427927	0.141731	3.01929	0.00253365	0.0190001	CM3	Chorismate mutase 3; chloroplastic
TCONS_00033589_g.38287	790.253	0.42663	0.146039	2.92134	0.00348527	0.0245227		Uncharacterized protein {ECO:0000313|EMBL:ERP58895.1};
TCONS_00005737_g.6473	924.811	0.425421	0.120257	3.53761	0.000403773	0.00398304	TIM17-2	Mitochondrial import inner membrane translocase subunit TIM17-2
TCONS_00021093_g.24106	1791.04	0.424358	0.137507	3.08608	0.00202811	0.0159132		Uncharacterized protein {ECO:0000313|EMBL:CDP02446.1};
TCONS_00013830_g.15753	606.933	0.423896	0.128425	3.30073	0.000964334	0.0084245		Uncharacterized protein {ECO:0000313|EMBL:EMJ10829.1};
TCONS_00035876_g.40713	5265.28	0.422148	0.112412	3.75538	0.00017308	0.00189494	AMC1	Metacaspase-1
TCONS_00022496_g.25827	573.187	0.421826	0.157826	2.67273	0.00752374	0.0460833	PIN8	Putative auxin efflux carrier component 8
TCONS_00033680_g.38360	920.153	0.421787	0.157549	2.67719	0.00742426	0.0456078		NAD-dependent malic enzyme 59 kDa isoform; mitochondrial;
TCONS_00031310_g.35796	1562.67	0.421411	0.113257	3.72083	0.000198568	0.00214352	MYB44	Transcription factor MYB44
TCONS_00030833_g.35221	668.745	0.420794	0.144341	2.91527	0.00355376	0.0249086		Zinc finger BED domain-containing protein RICESLEEPER 2
TCONS_00021523_g.24618	533.76	0.420504	0.148099	2.83934	0.00452069	0.0304881	Tmem184c	Transmembrane protein 184C
TCONS_00008455_g.9531	1136.85	0.420135	0.121233	3.46551	0.000529225	0.0050192	EPFL6	EPIDERMAL PATTERNING FACTOR-like protein 6 {ECO:0000303|PubMed:19435754}
TCONS_00037957_g.43000	2761.45	0.419589	0.138298	3.03396	0.0024137	0.0183131	RDR2	Probable RNA-dependent RNA polymerase 2
TCONS_00028874_g.33185	2277.01	0.419183	0.100252	4.18129	2.89861e-05	0.000385904	COMT1	Caffeic acid 3-O-methyltransferase
TCONS_00023078_g.26528	3440.64	0.418495	0.118002	3.5465	0.000390391	0.0038692	BZIP17	bZIP transcription factor 17 {ECO:0000303|PubMed:11906833}
TCONS_00037361_g.42349	7305.22	0.418123	0.115684	3.61435	0.000301104	0.00307416		Ankyrin repeat-containing protein At3g12360;
TCONS_00027456_g.31674	1376.06	0.417684	0.122696	3.40422	0.000663544	0.00612513	ERG1	Elicitor-responsive protein 1
TCONS_00028641_g.32943	1303.44	0.415781	0.114796	3.62192	0.00029242	0.00299996		Uncharacterized protein {ECO:0000313|EMBL:EPS67438.1};
TCONS_00036244_g.41145	2945.13	0.415559	0.141675	2.93318	0.00335506	0.0237617	CDC48E	Cell division control protein 48 homolog E
TCONS_00029786_g.34113	746.69	0.415518	0.152429	2.72598	0.00641118	0.0405133	GALM	Aldose 1-epimerase
TCONS_00033852_g.38534	3782.5	0.415198	0.130396	3.18414	0.00145185	0.0119853	10HGO	8-hydroxygeraniol dehydrogenase
TCONS_00015609_g.17731	1293.75	0.414487	0.121913	3.39986	0.000674204	0.00620663	FAX1	Protein FATTY ACID EXPORT 1; chloroplastic {ECO:0000303|PubMed:25646734}
TCONS_00001637_g.1815	3231.77	0.414444	0.155801	2.66008	0.00781232	0.0476099		Heparanase-like protein 3
TCONS_00014793_g.16818	2466.48	0.413185	0.127417	3.24278	0.00118371	0.0100358	PUX11	Plant UBX domain-containing protein 11 {ECO:0000303|Ref.6};
TCONS_00035674_g.40481	3331.02	0.412344	0.146072	2.82288	0.00475942	0.031757	SHM7	Serine hydroxymethyltransferase 7
TCONS_00010698_g.12180	7636.56	0.410251	0.115294	3.55829	0.000373276	0.00371697		NPL4-like protein 1
TCONS_00033486_g.38172	1979.19	0.409855	0.112667	3.63775	0.000275033	0.00284744	RKP	E3 ubiquitin-protein ligase RKP
TCONS_00022767_g.26153	1068.45	0.409627	0.136877	2.99266	0.00276553	0.0204584		Uncharacterized protein {ECO:0000313|EMBL:CDP01438.1};
TCONS_00026541_g.30687	432.185	0.409307	0.132313	3.09347	0.00197833	0.0155803		Uncharacterized protein {ECO:0000313|EMBL:ESR37457.1};
TCONS_00013474_g.15337	1260.82	0.408845	0.128806	3.17412	0.00150292	0.0123648		Interferon-induced with tetratricopeptide repeats 2 {ECO:0000313|EMBL:KHG14716.1};
TCONS_00020421_g.23283	1787.5	0.408674	0.133838	3.05349	0.00226194	0.0174014	KCS5	3-ketoacyl-CoA synthase 5 {ECO:0000303|PubMed:18465198}
TCONS_00000208_g.262	1046.7	0.407474	0.133223	3.05859	0.00222383	0.017155	RH18	DEAD-box ATP-dependent RNA helicase 18;
TCONS_00027082_g.31250	509.938	0.40632	0.121053	3.35655	0.000789221	0.00708459		Putative uncharacterized protein {ECO:0000313|EMBL:EEF44477.1};
TCONS_00021956_g.25144	2999.9	0.40492	0.104756	3.86537	0.000110921	0.00129648		Pentatricopeptide repeat-containing protein At1g18900;
TCONS_00016817_g.19049	1294.53	0.404373	0.137121	2.94903	0.00318771	0.0228824		Peptide methionine sulfoxide reductase
TCONS_00010127_g.11485	6748.73	0.404057	0.130861	3.08768	0.00201724	0.0158499	HST	Shikimate O-hydroxycinnamoyltransferase
TCONS_00004083_g.4644	13711.9	0.40405	0.14766	2.73635	0.00621258	0.0394939	co-2	Polyphenol oxidase II; chloroplastic
TCONS_00013835_g.15757	3530.57	0.403431	0.0969878	4.1596	3.18805e-05	0.000419496	G9	Polygalacturonase
TCONS_00015908_g.18071	469.433	0.403351	0.129565	3.11313	0.00185117	0.0147018		Probable glycosyltransferase At5g03795
TCONS_00028121_g.32352	645.518	0.402428	0.144572	2.78359	0.00537617	0.0350914	qor	Quinone oxidoreductase;
TCONS_00023059_g.26510	1230.29	0.402379	0.146269	2.75096	0.00594209	0.0380743		G-type lectin S-receptor-like serine/threonine-protein kinase At2g19130;
TCONS_00016434_g.18630	263.766	0.402198	0.150458	2.67315	0.00751424	0.0460703	N	TMV resistance protein N
TCONS_00036984_g.41981	723.769	0.401969	0.134945	2.97875	0.00289423	0.0212712		Hypothetical protein
TCONS_00026213_g.30319	4975.41	0.401589	0.103767	3.87011	0.000108787	0.00127361		TO109-12 {ECO:0000313|EMBL:ABA27072.1};
TCONS_00012200_g.13900	951.343	0.400905	0.111428	3.59787	0.000320828	0.00325299	oma1	Mitochondrial metalloendopeptidase OMA1
TCONS_00007700_g.8650	3744.16	0.400814	0.140106	2.86079	0.00422586	0.0287861	PHT1-4	Inorganic phosphate transporter 1-4
TCONS_00016629_g.18849	1635.34	0.397723	0.12655	3.14281	0.00167336	0.0135371	HSP70-17	Heat shock 70 kDa protein 17;
TCONS_00032655_g.37270	1488.55	0.396606	0.149158	2.65897	0.00783794	0.0477055		Hypothetical protein
TCONS_00006084_g.6826	1552.03	0.395278	0.119878	3.29734	0.000976051	0.00849621	Mpv17l	Mpv17-like protein
TCONS_00025424_g.29383	10436.1	0.394203	0.0939711	4.19494	2.72945e-05	0.000364817	XBAT31	Putative E3 ubiquitin-protein ligase XBAT31
TCONS_00006561_g.7378	3484.96	0.393509	0.142507	2.76132	0.00575678	0.0371255		Alpha-glucosidase
TCONS_00014591_g.16573	1217.04	0.393306	0.12532	3.13843	0.00169858	0.0136897	caa43	2-haloacrylate reductase {ECO:0000303|PubMed:15781461}
TCONS_00036038_g.40921	385	0.393272	0.139784	2.81343	0.00490164	0.0325904		Hypothetical protein
TCONS_00025561_g.29508	3570.95	0.393043	0.0924451	4.25164	2.12213e-05	0.000290516	NPF5.10	Protein NRT1/ PTR FAMILY 5.10;
TCONS_00001227_g.1344	1068.56	0.392752	0.127691	3.07579	0.00209943	0.0163818	NPF2.13	Protein NRT1/ PTR FAMILY 2.13
TCONS_00032899_g.37530	6196.36	0.392482	0.138735	2.829	0.00466934	0.0312543		Uncharacterized protein At2g39795; mitochondrial;
TCONS_00037318_g.42318	615.42	0.391946	0.148514	2.63913	0.00831196	0.0498659	BOI	E3 ubiquitin-protein ligase BOI
TCONS_00002938_g.3372	643.45	0.391699	0.112808	3.47226	0.000516098	0.00491671		Uncharacterized protein {ECO:0000313|EMBL:KHN02416.1};
TCONS_00016042_g.18216	1194.75	0.391692	0.124174	3.15439	0.00160836	0.0130611		Putative quinone-oxidoreductase homolog; chloroplastic;
TCONS_00008342_g.9411	2981.9	0.390098	0.141797	2.75111	0.00593945	0.0380718		Calcium-binding allergen Ole e 8;
TCONS_00010323_g.11741	1267.96	0.389024	0.122981	3.1633	0.00155993	0.012778		Probable serine/threonine-protein kinase At1g09600;
TCONS_00033152_g.37787	1182.37	0.388604	0.144421	2.69077	0.00712876	0.0441587	CYP90A1	Cytochrome P450 90A1;
TCONS_00000211_g.265	5827.32	0.388211	0.12766	3.04098	0.00235808	0.0179617	QKY	Protein QUIRKY {ECO:0000303|PubMed:19180193}
TCONS_00006335_g.7125	11701.4	0.388189	0.116231	3.33979	0.00083841	0.00744726		Protein FAF-like; chloroplastic;
TCONS_00025361_g.29311	1546.37	0.38672	0.126692	3.05245	0.0022698	0.017454		Probably inactive leucine-rich repeat receptor-like protein kinase At3g28040;
TCONS_00007490_g.8370	629.332	0.386048	0.12806	3.01458	0.00257335	0.0192467		Hypothetical protein
TCONS_00013866_g.15801	1993.26	0.385308	0.131292	2.93474	0.00333828	0.0236824	MPHOSPH10	U3 small nucleolar ribonucleoprotein protein MPP10
TCONS_00006874_g.7719	5638.75	0.385305	0.106127	3.63062	0.000282741	0.00291832	KCS1	3-ketoacyl-CoA synthase 1 {ECO:0000303|PubMed:10074711}
TCONS_00022915_g.26336	6004.14	0.38406	0.129232	2.97187	0.00295993	0.0215949	ATG18A	Autophagy-related protein 18a
TCONS_00028833_g.33130	1235.6	0.384001	0.1383	2.77657	0.00549353	0.0356858	MTP12	Metal tolerance protein 12
TCONS_00014266_g.16187	730.136	0.383486	0.11273	3.40182	0.000669392	0.00616904	CBSX1	CBS domain-containing protein CBSX1; chloroplastic;
TCONS_00000353_g.403	527.65	0.383319	0.124692	3.07412	0.00211124	0.0164588	DCAF13	DDB1- and CUL4-associated factor 13
TCONS_00013133_g.14988	375.235	0.382176	0.13236	2.88741	0.00388433	0.0268139		Bifunctional dihydrofolate reductase-thymidylate synthase
TCONS_00007082_g.7942	1112.97	0.382077	0.128029	2.98431	0.00284223	0.0209617	SAPK2	Serine/threonine-protein kinase SAPK2
TCONS_00028677_g.32959	3100.1	0.381465	0.129268	2.95096	0.00316791	0.0228176	PCS1	Aspartic proteinase PCS1
TCONS_00023542_g.27128	2816.46	0.381325	0.122879	3.10327	0.00191397	0.0151367		Cytochrome P450 CYP72A219
TCONS_00034139_g.38802	1140.15	0.380226	0.105981	3.58767	0.000333645	0.00336584	CCT5	T-complex protein 1 subunit epsilon {ECO:0000303|PubMed:11599560}
TCONS_00001679_g.1870	5547.48	0.379801	0.112475	3.37676	0.000733461	0.00664388		Uncharacterized protein {ECO:0000313|EMBL:KDP39695.1};
TCONS_00001027_g.1105	7998.37	0.379255	0.09335	4.06272	4.85051e-05	0.000615778		Heat shock 70 kDa protein; mitochondrial;
TCONS_00038325_g.43477	637.199	0.379057	0.121437	3.12142	0.00179981	0.014368		Probable receptor-like protein kinase At5g20050;
TCONS_00021209_g.24259	3582.85	0.378662	0.0993006	3.81329	0.00013713	0.00155665		G-type lectin S-receptor-like serine/threonine-protein kinase At1g34300;
TCONS_00024290_g.28016	750.271	0.378625	0.126497	2.99314	0.0027612	0.0204442		Uncharacterized protein {ECO:0000313|EMBL:EMJ10084.1};
TCONS_00001635_g.1813	5405.25	0.378299	0.102212	3.70112	0.000214649	0.00228941	CYP93A3	Cytochrome P450 93A3;
TCONS_00035703_g.40506	933.271	0.376225	0.128981	2.91691	0.00353517	0.0247989	CLSY1	SNF2 domain-containing protein CLASSY 1
TCONS_00032540_g.37152	3820.74	0.3734	0.0964103	3.87303	0.00010749	0.00126072	DWF5	7-dehydrocholesterol reductase
TCONS_00029174_g.33457	1070.56	0.372773	0.118546	3.14455	0.00166345	0.0134676		Uncharacterized protein {ECO:0000313|EMBL:EOA26733.1};
TCONS_00016089_g.18270	2784.78	0.371588	0.118544	3.13461	0.00172086	0.0138158	HAT5	Homeobox-leucine zipper protein HAT5
TCONS_00007755_g.8693	1727.54	0.367744	0.132019	2.78553	0.00534402	0.0349423		Putative uncharacterized protein {ECO:0000313|EMBL:EEF32784.1};
TCONS_00033995_g.38686	1823.56	0.367363	0.108079	3.39902	0.00067628	0.00622236	DSK2B	Ubiquitin domain-containing protein DSK2b
TCONS_00010263_g.11651	4560.23	0.366838	0.098847	3.71117	0.000206302	0.00221292	RGP5	Probable UDP-arabinopyranose mutase 5
TCONS_00034125_g.38790	917.872	0.366387	0.134245	2.72925	0.00634794	0.0402036	cspA	Cold shock protein CspA
TCONS_00018382_g.20794	1101.49	0.365192	0.122609	2.9785	0.00289666	0.0212721	CBDAS	Cannabidiolic acid synthase
TCONS_00017341_g.19618	3341.62	0.364972	0.0970009	3.76257	0.000168179	0.00184485	DTX16	Protein DETOXIFICATION 16 {ECO:0000303|PubMed:11739388};
TCONS_00022567_g.25931	12683.5	0.364434	0.122535	2.97411	0.00293841	0.0215027	cysG	Siroheme synthase {ECO:0000255|HAMAP-Rule:MF_01646}
TCONS_00022023_g.25235	4658.56	0.363729	0.114775	3.16905	0.00152937	0.0125641	XBAT31	Putative E3 ubiquitin-protein ligase XBAT31
TCONS_00036303_g.41215	1214.29	0.363667	0.105882	3.43465	0.000593319	0.00555556		Calreticulin
TCONS_00033839_g.38523	459.147	0.363096	0.137061	2.64915	0.00806937	0.048721	COL4	Zinc finger protein CONSTANS-LIKE 4;
TCONS_00018930_g.21450	4341.91	0.361125	0.0986488	3.66072	0.000251512	0.002628	QUA2	Probable pectin methyltransferase QUA2
TCONS_00037322_g.42321	505.609	0.360624	0.136044	2.65078	0.00803059	0.0485906	PGSC0003DMG402023991	Uncharacterized protein {ECO:0000313|EnsemblPlants:PGSC0003DMT400061634};
TCONS_00010574_g.12060	40485.7	0.36046	0.106499	3.38463	0.000712744	0.00649789		Sucrose transport protein
TCONS_00038089_g.43159	1089.1	0.360182	0.106003	3.39783	0.000679216	0.00623922	NUDT19	Nudix hydrolase 19; chloroplastic
TCONS_00001588_g.1773	2026.78	0.359941	0.100539	3.58012	0.000343437	0.00345845	ADK	Adenylate kinase
TCONS_00030814_g.35199	2223.42	0.359553	0.119358	3.0124	0.00259192	0.01936		Uncharacterized protein {ECO:0000313|EMBL:EMJ12408.1};
TCONS_00034721_g.39425	383.533	0.358668	0.130895	2.74013	0.00614156	0.0391011		Sugar transporter ERD6-like 16
TCONS_00006119_g.6862	570.222	0.357448	0.129844	2.7529	0.00590692	0.037935		Pentatricopeptide repeat-containing protein At5g18475;
TCONS_00033984_g.38682	3125.24	0.357231	0.0964588	3.70345	0.000212684	0.00227131		Ankyrin repeat-containing protein At5g02620;
TCONS_00007590_g.8475	870.57	0.355611	0.134199	2.64988	0.00805208	0.0486512	VPS11	Vacuolar protein-sorting-associated protein 11 homolog
TCONS_00027738_g.31938	2652.18	0.354425	0.0972877	3.64306	0.000269413	0.00279609	T19K4.160	Armadillo repeat only 3 {ECO:0000313|EMBL:AEE86604.1};
TCONS_00020521_g.23392	2034.21	0.354032	0.123028	2.87766	0.0040064	0.0275123	PLEKHF2	Pleckstrin homology domain-containing family F member 2
TCONS_00031457_g.35937	1241.2	0.352832	0.129828	2.7177	0.00657378	0.0413558	NSE4A	Non-structural maintenance of chromosomes element 4 homolog A
TCONS_00004646_g.5286	795.911	0.352659	0.120881	2.91741	0.00352946	0.0247793		Region of a membrane-bound protein predicted to be embedded in the membrane.
TCONS_00028440_g.32746	594.478	0.351831	0.114816	3.06431	0.00218174	0.0168918	PPDK	Pyruvate; phosphate dikinase; chloroplastic
TCONS_00029179_g.33462	1932.48	0.351684	0.108408	3.24409	0.00117826	0.00999454	trmt10a	tRNA methyltransferase 10 homolog A
TCONS_00016057_g.18238	964.681	0.346552	0.120002	2.88789	0.0038784	0.0267962	ZNHIT2	Zinc finger HIT domain-containing protein 2;
TCONS_00035173_g.39989	459.311	0.346268	0.123902	2.7947	0.00519479	0.0341685		Transmembrane emp24 domain-containing protein p24delta3
TCONS_00016039_g.18214	2982.37	0.345064	0.116069	2.97291	0.0029499	0.0215495	DIVARICATA	Transcription factor DIVARICATA
TCONS_00034571_g.39280	2814.76	0.344894	0.129752	2.6581	0.00785824	0.0477867		Uncharacterized protein {ECO:0000313|EMBL:KJB59096.1};
TCONS_00005142_g.5845	1011.48	0.344876	0.127389	2.70727	0.00678388	0.0423942		Uncharacterized protein {ECO:0000313|EMBL:KGN64639.1};
TCONS_00004595_g.5217	1574.66	0.342836	0.108376	3.16341	0.00155935	0.012778	ENO1	Enolase 1; chloroplastic;
TCONS_00003200_g.3679	1617.28	0.341837	0.111346	3.07005	0.00214021	0.016631	PI4KG4	Phosphatidylinositol 4-kinase gamma 4
TCONS_00035460_g.40269	2035.96	0.341442	0.126794	2.6929	0.00708339	0.043958		Hypothetical protein
TCONS_00024271_g.27992	765.87	0.341008	0.114602	2.97558	0.00292438	0.0214185	ACS	Acetyl-coenzyme A synthetase; chloroplastic/glyoxysomal
TCONS_00015615_g.17739	3406.25	0.340877	0.110395	3.08779	0.00201651	0.0158499	PVIP	OBERON-like protein
TCONS_00035135_g.39960	1275.75	0.340154	0.121515	2.79928	0.00512166	0.0337751		Hypothetical protein
TCONS_00016305_g.18490	2780.45	0.339653	0.122524	2.77214	0.00556895	0.0361204	Acy1	Aminoacylase-1
TCONS_00034846_g.39544	745.208	0.33942	0.121401	2.79586	0.00517623	0.0340819		Uncharacterized protein {ECO:0000313|EMBL:EEF01695.2};
TCONS_00018508_g.20966	2524.11	0.339265	0.10124	3.35108	0.000804961	0.0071954	CAM7	Calmodulin-7
TCONS_00014090_g.15990	4676.47	0.337878	0.11172	3.02432	0.00249193	0.0187287		Sucrose synthase isoform 1
TCONS_00038415_g.43613	664.757	0.336403	0.121121	2.77741	0.00547933	0.0356346	CSE	Caffeoylshikimate esterase
TCONS_00020028_g.22825	841.048	0.335302	0.113609	2.95136	0.00316379	0.022817	CYP76C1	Cytochrome P450 76C1;
TCONS_00026374_g.30502	786.069	0.335234	0.124806	2.68604	0.00723052	0.0446422	NPF2.7	Protein NRT1/ PTR FAMILY 2.7
TCONS_00015077_g.17156	1296.35	0.334471	0.108857	3.07258	0.00212218	0.0165212		Uncharacterized protein {ECO:0000313|EMBL:KGN49906.1};
TCONS_00000707_g.784	2953.93	0.33368	0.0966044	3.45409	0.000552157	0.00520176	RASI	Alpha-amylase/subtilisin inhibitor
TCONS_00023134_g.26601	1379.42	0.332894	0.106778	3.11762	0.00182318	0.0145203		Uncharacterized protein {ECO:0000313|EMBL:EMJ05863.1};
TCONS_00017280_g.19563	870.335	0.33026	0.124215	2.65878	0.00784232	0.047707	PCO2	Plant cysteine oxidase 2 {ECO:0000303|PubMed:24599061}
TCONS_00008901_g.10047	3824.04	0.329446	0.111502	2.95462	0.00313053	0.0226349		Uncharacterized protein At1g76070;
TCONS_00019244_g.21842	27201.4	0.328903	0.0976559	3.36798	0.000757219	0.00682989		Pectinesterase
TCONS_00018974_g.21495	3900.36	0.328297	0.120637	2.72137	0.00650118	0.0409928		Putative uncharacterized protein {ECO:0000313|EMBL:CBI17699.3};
TCONS_00023199_g.26723	1620.26	0.32698	0.105454	3.1007	0.00193066	0.0152474	MGAT2	Alpha-1;6-mannosyl-glycoprotein 2-beta-N-acetylglucosaminyltransferase
TCONS_00022863_g.26269	1714.88	0.326941	0.118239	2.76509	0.0056907	0.0367974	atad-3	ATPase family AAA domain-containing protein 3
TCONS_00027618_g.31843	11982.5	0.324564	0.115636	2.80677	0.00500413	0.0331808	utp13	Probable U3 small nucleolar RNA-associated protein 13
TCONS_00030399_g.34736	21774.6	0.318737	0.100159	3.18231	0.00146103	0.0120553		Tetrahydrocannabinolic acid synthase
TCONS_00032879_g.37515	6544.52	0.318712	0.120145	2.65272	0.00798453	0.0483984	CLPD	Chaperone protein ClpD; chloroplastic {ECO:0000303|PubMed:11299370}
TCONS_00021759_g.24900	2253.7	0.318701	0.113841	2.79952	0.00511786	0.0337631	BRG2	Probable BOI-related E3 ubiquitin-protein ligase 2
TCONS_00005340_g.6036	1972.22	0.318675	0.093712	3.40058	0.00067242	0.00619357	Wdr25	WD repeat-containing protein 25;
TCONS_00022406_g.25733	3077.6	0.318592	0.110655	2.87913	0.00398769	0.0274283	CAR4	Protein C2-DOMAIN ABA-RELATED 4 {ECO:0000303|PubMed:25465408}
TCONS_00000605_g.689	17662.6	0.317934	0.103723	3.06523	0.00217503	0.0168707	CYP98A2	Cytochrome P450 98A2;
TCONS_00025261_g.29207	1396.79	0.316337	0.104002	3.04163	0.00235301	0.0179311	SDF2	Stromal cell-derived factor 2-like protein
TCONS_00018839_g.21330	4712.28	0.314699	0.117098	2.68749	0.00719902	0.0444784		Disease resistance protein At4g27190
TCONS_00002678_g.3046	1536.64	0.313787	0.116214	2.70009	0.00693213	0.0431298	SDE3	Probable RNA helicase SDE3
TCONS_00025560_g.29507	10443.5	0.313509	0.115981	2.7031	0.00686952	0.0428189	AUX22D	Auxin-induced protein 22D
TCONS_00030371_g.34702	1861.62	0.31282	0.110708	2.82564	0.00471869	0.03151	PSKR	Phytosulfokine receptor 1
TCONS_00020175_g.23007	1140.94	0.311578	0.116387	2.67709	0.00742641	0.0456078		Uncharacterized protein {ECO:0000313|EMBL:CDP01991.1};
TCONS_00020409_g.23270	4571.67	0.310994	0.107774	2.8856	0.00390673	0.026937	SGT1B	Protein SGT1 homolog B {ECO:0000250|UniProtKB:Q08446}
TCONS_00036182_g.41056	3774.74	0.308614	0.103001	2.99623	0.00273339	0.0202588		Uncharacterized protein {ECO:0000313|EMBL:CDP10783.1};
TCONS_00032714_g.37337	1320.67	0.308185	0.115121	2.67705	0.00742727	0.0456078		Uncharacterized protein {ECO:0000313|EMBL:KGN50856.1};
TCONS_00024019_g.27672	777.427	0.306254	0.110686	2.76687	0.00565975	0.0366252		Pentatricopeptide repeat-containing protein At3g04130; mitochondrial;
TCONS_00025995_g.30032	2587.37	0.304571	0.103307	2.94822	0.0031961	0.0229232	PBD1	Proteasome subunit beta type-2-A
TCONS_00022397_g.25715	2702.65	0.303159	0.106083	2.85774	0.00426666	0.0290174		Uncharacterized protein C57A7.06;
TCONS_00030796_g.35182	4855.1	0.301719	0.104568	2.8854	0.00390918	0.026942	CML48	Probable calcium-binding protein CML48
TCONS_00000486_g.555	4716.61	0.301423	0.107822	2.79556	0.00518105	0.0341003	B'ETA	Serine/threonine protein phosphatase 2A 59 kDa regulatory subunit B' eta isoform
TCONS_00027290_g.31494	1115.31	0.300211	0.105847	2.83628	0.00456426	0.0307086		Uncharacterized protein {ECO:0000313|EMBL:ESW29490.1};
TCONS_00007840_g.8790	3994.75	0.298267	0.095454	3.12472	0.00177976	0.014228	SCL3	Scarecrow-like protein 3
TCONS_00009619_g.10891	2451.73	0.29717	0.111625	2.66221	0.00776303	0.0473436	CXE18	Probable carboxylesterase 18
TCONS_00033747_g.38416	3658.51	0.297007	0.0921051	3.22465	0.00126125	0.0106188	CYP19-4	Peptidyl-prolyl cis-trans isomerase CYP19-4
TCONS_00010516_g.11973	1441.34	0.29623	0.108267	2.73611	0.00621707	0.0395077	MUB4	Membrane-anchored ubiquitin-fold protein 4
TCONS_00015568_g.17690	3942.32	0.295273	0.101659	2.90453	0.00367805	0.0256209	DTC	Mitochondrial dicarboxylate/tricarboxylate transporter DTC
TCONS_00011402_g.12996	8933.63	0.292328	0.108594	2.69192	0.00710413	0.0440544	DNAJC2	DnaJ homolog subfamily C member 2
TCONS_00006821_g.7654	12775.3	0.29099	0.102748	2.83207	0.00462473	0.031017		Tropomyosin alpha-1 chain
TCONS_00034589_g.39291	1262.85	0.289526	0.102209	2.8327	0.00461564	0.0309805	CPK32	Calcium-dependent protein kinase 32
TCONS_00025554_g.29502	3026.87	0.287533	0.101873	2.82248	0.00476539	0.0317718	IBI1	Aspartate--tRNA ligase 2; cytoplasmic {ECO:0000305}
TCONS_00024516_g.28300	3929.54	0.283308	0.104795	2.70344	0.00686256	0.0427912		Eukaryotic translation initiation factor 1A
TCONS_00025154_g.29078	1761.23	0.282402	0.0986624	2.8623	0.00420574	0.028702	BTR1	Protein BTR1 {ECO:0000303|PubMed:18762309}
TCONS_00013469_g.15333	2574.83	0.27123	0.0987277	2.74725	0.0060097	0.0384494	qor	Quinone oxidoreductase;
TCONS_00022487_g.25816	4688.62	0.269448	0.0899963	2.99398	0.00275361	0.0203969	ABCB6	ABC transporter B family member 6;
TCONS_00030153_g.34475	3551.74	0.263087	0.0969291	2.71423	0.00664306	0.0416525		Probable receptor-like protein kinase At5g15080;
TCONS_00006151_g.6904	9373.97	-0.23043	0.0869553	-2.64998	0.00804964	0.0486512	IKU2	Receptor-like protein kinase HAIKU2
TCONS_00020163_g.22995	2673.44	-0.243901	0.0920493	-2.64967	0.00805694	0.0486632	ROPGAP1	Rho GTPase-activating protein 1
TCONS_00010111_g.11467	12608.8	-0.249841	0.093961	-2.65899	0.00783753	0.0477055	CESA2	Cellulose synthase A catalytic subunit 2 [UDP-forming]
TCONS_00026129_g.30199	9880.42	-0.250449	0.0890127	-2.81363	0.00489852	0.0325825	SBT2.6	Subtilisin-like protease SBT2.6 {ECO:0000303|PubMed:16193095};
TCONS_00034041_g.38720	276737	-0.257289	0.0942169	-2.73082	0.00631775	0.0400573	psaD	Photosystem I reaction center subunit II; chloroplastic
TCONS_00026367_g.30496	22020.1	-0.257512	0.0872831	-2.9503	0.00317461	0.0228367	PSAE-1	Photosystem I reaction center subunit IV; chloroplastic
TCONS_00022118_g.25357	13319	-0.258717	0.0880616	-2.93791	0.00330432	0.0235104	GAI	DELLA protein GAI
TCONS_00016363_g.18560	1270.27	-0.264344	0.0990849	-2.66785	0.00763386	0.0466229		Putative glucose-6-phosphate 1-epimerase;
TCONS_00035839_g.40658	9012.37	-0.264797	0.0902169	-2.93511	0.0033343	0.0236641	PAP6	Probable plastid-lipid-associated protein 6; chloroplastic
TCONS_00020224_g.23070	1877.86	-0.265165	0.0986117	-2.68898	0.00716713	0.0443182	NIK1	Protein NSP-INTERACTING KINASE 1 {ECO:0000303|PubMed:15489295}
TCONS_00020068_g.22867	3748.09	-0.269641	0.0963122	-2.79966	0.0051157	0.0337631	BHLH77	Transcription factor bHLH77;
TCONS_00024973_g.28886	15468	-0.27218	0.0815045	-3.33945	0.000839452	0.00744871	TSB	Tryptophan synthase beta chain 2; chloroplastic
TCONS_00032032_g.36598	32283.3	-0.272322	0.0998488	-2.72734	0.00638466	0.0403909	POR1	Protochlorophyllide reductase; chloroplastic
TCONS_00018557_g.21024	5262.05	-0.273418	0.101987	-2.68092	0.00734201	0.0452317		Pentatricopeptide repeat-containing protein At3g59040;
TCONS_00002267_g.2534	7515.21	-0.274943	0.0871537	-3.15469	0.00160669	0.0130611	BHLH144	Transcription factor bHLH144;
TCONS_00015801_g.17911	55851.7	-0.275528	0.103951	-2.65055	0.00803616	0.048607		TO101-3 {ECO:0000313|EMBL:ABA27060.1};
TCONS_00030510_g.34879	4781.99	-0.275559	0.0948902	-2.90398	0.0036845	0.0256553		GDP-mannose 3;5-epimerase 1
TCONS_00017368_g.19651	5804.2	-0.276474	0.0898684	-3.07643	0.00209497	0.016363	RNP1	Heterogeneous nuclear ribonucleoprotein 1
TCONS_00027553_g.31788	1703.48	-0.276801	0.101861	-2.71744	0.00657896	0.041373		Putative uncharacterized protein {ECO:0000313|EMBL:CBI33511.3};
TCONS_00016626_g.18847	1298.32	-0.278474	0.105015	-2.65176	0.00800742	0.0484851	MPK14	Mitogen-activated protein kinase 14;
TCONS_00032541_g.37153	4955.75	-0.282844	0.0958455	-2.95104	0.00316703	0.0228176		V-type proton ATPase catalytic subunit A
TCONS_00035837_g.40656	9136.52	-0.283155	0.106017	-2.67084	0.00756608	0.046259	CSLA2	Glucomannan 4-beta-mannosyltransferase 2
TCONS_00006587_g.7400	4976.36	-0.283892	0.089857	-3.15937	0.0015811	0.0129139	GAI1	DELLA protein GAI1
TCONS_00033939_g.38638	11851.6	-0.284723	0.102289	-2.78353	0.00537717	0.0350914	CESA8	Probable cellulose synthase A catalytic subunit 8 [UDP-forming]
TCONS_00033174_g.37816	1656.07	-0.285027	0.101039	-2.82096	0.00478805	0.0319103		Secernin-2 {ECO:0000313|EMBL:KHG16831.1};
TCONS_00026599_g.30747	11909.5	-0.289226	0.0970789	-2.97929	0.00288918	0.0212485	HERK1	Receptor-like protein kinase HERK 1
TCONS_00018792_g.21267	4509.53	-0.289301	0.104063	-2.78005	0.00543506	0.0354146	OFP15	Transcription repressor OFP15
TCONS_00028366_g.32662	5344.23	-0.290179	0.100165	-2.89702	0.00376728	0.0261457	Solyc02g079410.2	Uncharacterized protein {ECO:0000313|EnsemblPlants:Solyc02g079410.2.1};
TCONS_00003797_g.4310	5479.57	-0.290656	0.0950725	-3.05721	0.00223411	0.0172107	IQD1	Protein IQ-DOMAIN 1
TCONS_00037210_g.42228	1518.37	-0.291019	0.10133	-2.87199	0.004079	0.027943	PGSC0003DMG400013943	Uncharacterized protein {ECO:0000313|EnsemblPlants:PGSC0003DMT400036221};
TCONS_00013943_g.15882	4179.87	-0.291758	0.100553	-2.90154	0.0037133	0.025824	GAUT8	Galacturonosyltransferase 8
TCONS_00009120_g.10291	128988	-0.292693	0.104898	-2.79027	0.00526649	0.0345286	CAB6A	Chlorophyll a-b binding protein 6A; chloroplastic
TCONS_00009762_g.11081	2674.01	-0.295122	0.109651	-2.69146	0.00711391	0.044099	GT3	Putative UDP-glucose flavonoid 3-O-glucosyltransferase 3 {ECO:0000250|UniProtKB:Q2V6K0};
TCONS_00000390_g.464	13707.3	-0.295188	0.106115	-2.78178	0.00540618	0.0352535		Uncharacterized protein {ECO:0000313|EMBL:KJB18336.1};
TCONS_00025830_g.29833	2174.21	-0.295216	0.10738	-2.74926	0.00597309	0.0382296	endoub	Poly(U)-specific endoribonuclease-B
TCONS_00005365_g.6068	9594.59	-0.297088	0.103702	-2.86481	0.00417254	0.0285146		Probable inactive receptor kinase At4g23740;
TCONS_00018847_g.21333	1775.54	-0.297435	0.109297	-2.72135	0.00650157	0.0409928	nusG	Transcription termination/antitermination protein NusG {ECO:0000255|HAMAP-Rule:MF_00948}
TCONS_00000255_g.300	1629.9	-0.298083	0.106402	-2.80148	0.00508692	0.0336507	MGD A	Probable monogalactosyldiacylglycerol synthase; chloroplastic
TCONS_00017167_g.19452	2938.41	-0.298928	0.107119	-2.79061	0.00526093	0.0345093	UNE12	Transcription factor UNE12
TCONS_00010556_g.12042	2103.06	-0.29937	0.100452	-2.98024	0.00288025	0.0212145	ycf52	Uncharacterized N-acetyltransferase ycf52;
TCONS_00004021_g.4573	3857.21	-0.299432	0.100985	-2.96512	0.00302568	0.0219894		Putative uncharacterized protein {ECO:0000313|EMBL:CAN65847.1};
TCONS_00009879_g.11205	1258.19	-0.300783	0.108026	-2.78436	0.00536327	0.0350546		UTP--glucose-1-phosphate uridylyltransferase
TCONS_00012737_g.14544	1073.66	-0.302108	0.11352	-2.66126	0.0077848	0.0474593	CESA4	Cellulose synthase A catalytic subunit 4 [UDP-forming]
TCONS_00025977_g.30013	2592.5	-0.303228	0.112713	-2.69027	0.00713936	0.0442082	TMK4	Receptor-like kinase TMK4 {ECO:0000303|PubMed:23613767}
TCONS_00020965_g.23972	4634.41	-0.304524	0.087825	-3.46739	0.000525538	0.00498982		Thylakoid membrane protein slr0575;
TCONS_00030243_g.34597	1976.8	-0.304565	0.105922	-2.87537	0.00403555	0.0276901		Probable receptor-like protein kinase At2g42960;
TCONS_00001662_g.1837	5658.51	-0.305311	0.11241	-2.71605	0.00660662	0.0415008		Putative uncharacterized protein {ECO:0000313|EMBL:CCB43738.1};
TCONS_00034920_g.39669	5897.41	-0.307098	0.087413	-3.51319	0.000442761	0.00430023		Uncharacterized protein {ECO:0000313|EMBL:EMJ08382.1};
TCONS_00013335_g.15191	726.145	-0.308595	0.114927	-2.68513	0.00725013	0.044747	PER43	Peroxidase 43
TCONS_00032333_g.36921	1822.28	-0.308616	0.101424	-3.04283	0.00234367	0.0178841	TTL1	TPR repeat-containing thioredoxin TTL1
TCONS_00015184_g.17280	881.027	-0.309936	0.11256	-2.75351	0.005896	0.0378915	CRL	Chromophore lyase CRL; chloroplastic
TCONS_00030801_g.35193	1855.95	-0.310478	0.1105	-2.80976	0.00495778	0.0329121		Uncharacterized protein {ECO:0000313|EMBL:KCW70881.1};
TCONS_00011100_g.12613	14014.2	-0.310858	0.111483	-2.78838	0.00529724	0.03469		UPF0603 protein At1g54780; chloroplastic;
TCONS_00031471_g.35953	2515.8	-0.311132	0.112219	-2.77254	0.00556199	0.0360891	RBG6	Glycine-rich RNA-binding protein 6; mitochondrial
TCONS_00035170_g.39988	2601.85	-0.311427	0.116005	-2.6846	0.00726168	0.044802	SMT1	Cycloartenol-C-24-methyltransferase
TCONS_00003687_g.4200	37466.5	-0.313263	0.11307	-2.77052	0.00559674	0.0362729	LHCA3	Photosystem I chlorophyll a/b-binding protein 3-1; chloroplastic {ECO:0000303|PubMed:8115553}
TCONS_00020751_g.23685	144646	-0.313676	0.109986	-2.85196	0.00434511	0.0294918		30 kDa ribonucleoprotein; chloroplastic
TCONS_00007783_g.8744	1399.27	-0.314749	0.104664	-3.00724	0.00263636	0.0196486	ARL8A	ADP-ribosylation factor-like protein 8A
TCONS_00015841_g.17961	15154.3	-0.314779	0.099505	-3.16345	0.00155909	0.012778		Glucan endo-1;3-beta-glucosidase 11;
TCONS_00031394_g.35897	1995.36	-0.314821	0.109817	-2.86678	0.00414677	0.0283499	plcA	1-phosphatidylinositol phosphodiesterase
TCONS_00003957_g.4506	2735.78	-0.315039	0.114572	-2.74971	0.00596476	0.0382051	infC	Translation initiation factor IF-3 {ECO:0000255|HAMAP-Rule:MF_00080}
TCONS_00028372_g.32668	2790.57	-0.31525	0.108323	-2.91027	0.00361121	0.0252382		Uncharacterized protein {ECO:0000313|EMBL:CDP00808.1};
TCONS_00004895_g.5579	5859.45	-0.315291	0.114168	-2.76164	0.00575116	0.0371034	BAG1	BAG family molecular chaperone regulator 1
TCONS_00012238_g.13954	4255.38	-0.31611	0.103146	-3.06468	0.00217905	0.0168787		Uncharacterized protein {ECO:0000313|EMBL:EYU27744.1};
TCONS_00001845_g.2060	3998.23	-0.317201	0.108206	-2.93145	0.00337385	0.0238748	PURA	Adenylosuccinate synthetase; chloroplastic {ECO:0000255|HAMAP-Rule:MF_03125}
TCONS_00019419_g.22057	1048.98	-0.31806	0.107989	-2.9453	0.00322638	0.0230915		Uncharacterized protein {ECO:0000313|EMBL:ESR34862.1};
TCONS_00009531_g.10782	5985.25	-0.318837	0.111648	-2.85574	0.00429362	0.0291773		L-ascorbate oxidase homolog
TCONS_00002516_g.2806	13325.4	-0.319148	0.113466	-2.81272	0.00491242	0.0326493	HSP70	Stromal 70 kDa heat shock-related protein; chloroplastic
TCONS_00017643_g.19930	1276.09	-0.319267	0.111058	-2.87479	0.00404301	0.0277188	TPC1B	Two pore calcium channel protein 1B
TCONS_00000708_g.785	26014	-0.320036	0.118448	-2.70191	0.00689422	0.0429413		Uncharacterized protein {ECO:0000313|EMBL:EMJ12087.1};
TCONS_00008249_g.9306	1042.27	-0.320296	0.109148	-2.93451	0.00334071	0.0236833	ASIL2	Trihelix transcription factor ASIL2 {ECO:0000305}
TCONS_00004146_g.4723	17411.3	-0.320329	0.0982621	-3.25994	0.00111436	0.00953849		Uncharacterized protein {ECO:0000313|EMBL:ESQ28050.1};
TCONS_00006940_g.7800	2781.51	-0.320415	0.108289	-2.95889	0.00308747	0.0223456	bphD	2-hydroxy-6-oxo-6-phenylhexa-2;4-dienoate hydrolase
TCONS_00017771_g.20046	1434.82	-0.322313	0.120527	-2.67419	0.00749102	0.0459826		Uncharacterized protein At4g13200; chloroplastic;
TCONS_00024008_g.27652	39975.5	-0.3224	0.107961	-2.98626	0.00282411	0.0208463		Polyketide cyclase/dehydrase and lipid transport superfamily protein {ECO:0000313|EMBL:EOY23837.1};
TCONS_00018804_g.21286	1948.38	-0.322595	0.120035	-2.68752	0.00719858	0.0444784	TBL6	Protein trichome birefringence-like 6
TCONS_00013361_g.15216	1098.04	-0.322861	0.110335	-2.92619	0.0034314	0.0241849	ERCC1	DNA excision repair protein ERCC-1
TCONS_00001860_g.2079	2837.43	-0.324081	0.112544	-2.87959	0.00398195	0.0274		Adenylate kinase 2; chloroplastic
TCONS_00024639_g.28476	10597.7	-0.325305	0.106867	-3.044	0.00233452	0.0178303	VTC2	GDP-L-galactose phosphorylase 1
TCONS_00025376_g.29330	2400.22	-0.326384	0.107073	-3.04823	0.00230191	0.0176559	UGT85C1	UDP-glycosyltransferase 85C1 {ECO:0000303|PubMed:15610349}
TCONS_00024313_g.28045	50418.5	-0.328216	0.0964609	-3.40258	0.000667517	0.0061551	TUBB3	Tubulin beta-3 chain
TCONS_00003681_g.4193	2235.89	-0.328405	0.111166	-2.95418	0.00313502	0.0226577	lip	Lipase
TCONS_00023940_g.27579	1423.96	-0.328861	0.110371	-2.9796	0.00288625	0.0212402	PRORP1	Proteinaceous RNase P 1; chloroplastic/mitochondrial
TCONS_00025525_g.29477	3597.17	-0.329443	0.112044	-2.94029	0.00327902	0.0233696		Uncharacterized protein {ECO:0000313|EMBL:KHN28636.1};
TCONS_00033752_g.38422	7468.5	-0.329766	0.105911	-3.11362	0.0018481	0.0146843		Uncharacterized protein {ECO:0000313|EMBL:CDP06862.1};
TCONS_00023105_g.26572	6683.91	-0.329879	0.10873	-3.03393	0.00241394	0.0183131	PGSC0003DMG400023133	Uncharacterized protein {ECO:0000313|EnsemblPlants:PGSC0003DMT400059549};
TCONS_00003667_g.4175	1343.8	-0.331238	0.122094	-2.71298	0.00666815	0.0417943	CSLC8	Probable xyloglucan glycosyltransferase 8
TCONS_00005621_g.6341	5151.29	-0.33277	0.103599	-3.2121	0.00131767	0.0110063		Hypothetical protein
TCONS_00003001_g.3431	3442.9	-0.333412	0.117955	-2.82661	0.0047044	0.0314394		Hypothetical protein
TCONS_00021924_g.25088	1050.56	-0.333795	0.123657	-2.69937	0.00694719	0.0432077	RIN4	RPM1-interacting protein 4
TCONS_00013983_g.15922	69223.5	-0.333876	0.101451	-3.291	0.000998332	0.00867233	fusA1	Elongation factor G-1; chloroplastic
TCONS_00017663_g.19944	867.972	-0.334395	0.108367	-3.08576	0.0020303	0.0159229	APL	Myb family transcription factor APL
TCONS_00018977_g.21497	3247.55	-0.33443	0.10004	-3.34296	0.000828903	0.00737828		Pentatricopeptide repeat-containing protein At3g46610;
TCONS_00003454_g.3972	5473.31	-0.33524	0.118404	-2.83132	0.00463568	0.0310658	CURT1A	Protein CURVATURE THYLAKOID 1A; chloroplastic
TCONS_00034418_g.39123	639.933	-0.336263	0.127025	-2.64722	0.00811577	0.0489313	GLCAT14A	Beta-glucuronosyltransferase GlcAT14A {ECO:0000305}
TCONS_00030694_g.35086	132434	-0.3363	0.0972876	-3.45677	0.0005467	0.00515895	FBA2	Probable fructose-bisphosphate aldolase 2; chloroplastic;
TCONS_00002053_g.2301	979.469	-0.33671	0.124509	-2.70429	0.00684503	0.0427264		Uncharacterized protein {ECO:0000313|EMBL:ESR62645.1};
TCONS_00019354_g.21982	5137.75	-0.336844	0.0949934	-3.54597	0.000391171	0.00387468	TMK1	Receptor protein kinase TMK1 {ECO:0000303|PubMed:1332795}
TCONS_00024897_g.28784	544.855	-0.337701	0.126682	-2.66574	0.00768183	0.0468722	PDCL3	Phosducin-like protein 3
TCONS_00005526_g.6263	1817.54	-0.338302	0.111584	-3.0318	0.00243097	0.018421	ROPGAP7	Rho GTPase-activating protein 7
TCONS_00002862_g.3277	4457.68	-0.33854	0.125743	-2.69232	0.00709573	0.0440185	BZIP61	Basic leucine zipper 61 {ECO:0000303|PubMed:11906833}
TCONS_00030861_g.35258	9266.68	-0.338764	0.115102	-2.94317	0.0032487	0.023212	HST	Shikimate O-hydroxycinnamoyltransferase
TCONS_00004509_g.5129	582.994	-0.339813	0.125963	-2.69771	0.00698175	0.0433908		Uncharacterized protein {ECO:0000313|EMBL:EPS69838.1};
TCONS_00018168_g.20527	2491.24	-0.340632	0.119984	-2.83899	0.00452569	0.0304976	HCF164	Thioredoxin-like protein HCF164; chloroplastic {ECO:0000303|PubMed:11701887}
TCONS_00021074_g.24093	1628.36	-0.340676	0.120204	-2.83414	0.00459497	0.030854	PGSC0003DMG400013881	Uncharacterized protein {ECO:0000313|EnsemblPlants:PGSC0003DMT400036037};
TCONS_00019641_g.22353	4096.42	-0.341797	0.102216	-3.34386	0.000826212	0.00736206	ETO1	Ethylene-overproduction protein 1
TCONS_00027093_g.31254	860.245	-0.341949	0.106283	-3.21736	0.00129375	0.0108333		Probable 2-carboxy-D-arabinitol-1-phosphatase {ECO:0000305}
TCONS_00005603_g.6326	1277.63	-0.34202	0.102767	-3.3281	0.000874411	0.0076989	RLP12	Receptor-like protein 12
TCONS_00021596_g.24734	83334.1	-0.342279	0.116785	-2.93086	0.0033803	0.0239005	PSBS	Photosystem II 22 kDa protein; chloroplastic
TCONS_00033583_g.38283	7170.15	-0.342427	0.0898511	-3.81105	0.000138377	0.00156485	NAT12	Nucleobase-ascorbate transporter 12;
TCONS_00019312_g.21926	4096.49	-0.342527	0.11298	-3.03175	0.00243143	0.018421	GATB	Glutamyl-tRNA(Gln) amidotransferase subunit B; chloroplastic/mitochondrial {ECO:0000255|HAMAP-Rule:MF_03147}
TCONS_00028231_g.32489	1474.95	-0.343091	0.106413	-3.22416	0.00126343	0.0106266	HST	Homogentisate solanesyltransferase; chloroplastic
TCONS_00001696_g.1877	926.891	-0.343233	0.114203	-3.00545	0.00265188	0.0197539	Dck	Deoxycytidine kinase
TCONS_00008410_g.9475	720.786	-0.343243	0.127966	-2.6823	0.00731171	0.0450778		Probably inactive leucine-rich repeat receptor-like protein kinase At3g28040;
TCONS_00014352_g.16303	2117.42	-0.343348	0.124502	-2.75777	0.00581969	0.0374742	PYL9	Abscisic acid receptor PYL9
TCONS_00001932_g.2156	6337.15	-0.344133	0.10971	-3.13675	0.0017083	0.0137475	CLPR4	ATP-dependent Clp protease proteolytic subunit-related protein 4; chloroplastic {ECO:0000303|PubMed:11299370}
TCONS_00025343_g.29294	816.052	-0.344377	0.11171	-3.08279	0.00205072	0.0160608		Uncharacterized protein {ECO:0000313|EMBL:ESW29440.1};
TCONS_00004483_g.5109	4814.01	-0.344863	0.119525	-2.88528	0.00391062	0.026942		50S ribosomal protein L19-2; chloroplastic
TCONS_00000921_g.995	3238.63	-0.345947	0.106979	-3.2338	0.00122156	0.0103308		IQ-domain 21; putative isoform 2 {ECO:0000313|EMBL:EOY23570.1};
TCONS_00001788_g.1987	779.495	-0.346201	0.128042	-2.7038	0.00685516	0.0427609		Hypothetical protein
TCONS_00005431_g.6169	1171.62	-0.34628	0.130662	-2.65021	0.00804426	0.0486386	naa50	N-alpha-acetyltransferase 50
TCONS_00035175_g.39991	758.258	-0.34644	0.109749	-3.15665	0.00159594	0.0129913	Bra002861	Uncharacterized protein {ECO:0000313|EnsemblPlants:Bra002861.1-P};
TCONS_00033699_g.38377	1936.28	-0.346872	0.103066	-3.36552	0.000763995	0.00688001	ALE2	Receptor-like serine/threonine-protein kinase ALE2
TCONS_00010943_g.12435	1885.21	-0.347574	0.103655	-3.35317	0.000798916	0.00716025		Uncharacterized protein {ECO:0000313|EMBL:EMJ26708.1};
TCONS_00011134_g.12657	6386.11	-0.348239	0.119176	-2.92206	0.00347728	0.024484		Uncharacterized protein {ECO:0000313|EMBL:KJB17657.1};
TCONS_00004020_g.4570	4934.76	-0.348586	0.12679	-2.74932	0.00597199	0.0382296	TUBB8	Tubulin beta-8 chain
TCONS_00006232_g.6989	1382.74	-0.348629	0.126923	-2.74678	0.00601833	0.0384756	ADIPOR1	Heptahelical transmembrane protein ADIPOR1
TCONS_00012233_g.13943	8677.89	-0.348871	0.104267	-3.34594	0.000820044	0.00731479	SUT2	Sucrose transport protein SUT2
TCONS_00036630_g.41560	4715.91	-0.350118	0.107426	-3.25914	0.00111749	0.00955993	NFD4	Protein NUCLEAR FUSION DEFECTIVE 4 {ECO:0000303|PubMed:16698901}
TCONS_00003265_g.3745	2180.22	-0.35102	0.103892	-3.37871	0.000728276	0.00661813	HHL1	Protein HHL1; chloroplastic {ECO:0000305}
TCONS_00006028_g.6775	3746.87	-0.351372	0.114335	-3.07319	0.00211786	0.0164952	SRF6	Protein STRUBBELIG-RECEPTOR FAMILY 6;
TCONS_00032815_g.37451	15320.8	-0.351643	0.0946956	-3.7134	0.000204489	0.00219764	RPL28	50S ribosomal protein L28; chloroplastic;
TCONS_00017179_g.19469	2258.72	-0.353441	0.129687	-2.72534	0.00642355	0.0405763		Uncharacterized protein {ECO:0000313|EMBL:EYU41834.1};
TCONS_00002131_g.2385	1120.61	-0.353602	0.108513	-3.25863	0.00111951	0.00956327		Pentatricopeptide repeat-containing protein At2g17033;
TCONS_00019714_g.22444	3165.36	-0.353948	0.12488	-2.83431	0.00459245	0.0308493	PRORP1	Proteinaceous RNase P 1; chloroplastic/mitochondrial
TCONS_00000354_g.404	899.045	-0.354309	0.116353	-3.04511	0.00232594	0.0178049		Uncharacterized membrane protein At1g06890;
TCONS_00026356_g.30482	2005.24	-0.354387	0.133549	-2.6536	0.00796374	0.0483242	PNSB4	Photosynthetic NDH subunit of subcomplex B 4; chloroplastic {ECO:0000303|PubMed:21785130}
TCONS_00030936_g.35332	2822.04	-0.354986	0.10694	-3.31948	0.000901846	0.00792352		Hypothetical protein
TCONS_00020385_g.23244	2869.15	-0.355156	0.100927	-3.51895	0.000433254	0.00423174	BAM3	Leucine-rich repeat receptor-like serine/threonine-protein kinase BAM3
TCONS_00016206_g.18389	2097.67	-0.355159	0.12476	-2.84673	0.00441707	0.0298844		Uncharacterized protein {ECO:0000313|EMBL:EOX90868.1};
TCONS_00005148_g.5849	7527.47	-0.355283	0.108307	-3.28034	0.00103682	0.00895164	PSAEA	Photosystem I reaction center subunit IV A; chloroplastic
TCONS_00018094_g.20445	648.379	-0.355451	0.129004	-2.75536	0.00586275	0.0377085		Cysteine synthase {ECO:0000303|PubMed:8280125}
TCONS_00024072_g.27754	376.539	-0.356046	0.132361	-2.68996	0.00714601	0.0442332	DOF3.6	Dof zinc finger protein DOF3.6
TCONS_00010704_g.12186	3020.13	-0.356271	0.118202	-3.01409	0.00257755	0.0192612	PNSB5	Photosynthetic NDH subunit of subcomplex B 5; chloroplastic {ECO:0000303|PubMed:21785130}
TCONS_00026806_g.30961	2703.82	-0.356402	0.110378	-3.22893	0.00124253	0.0104872	BHLH130	Transcription factor bHLH130;
TCONS_00020096_g.22913	12031.5	-0.357189	0.130262	-2.74209	0.00610494	0.0389264		Glutamine synthetase;
TCONS_00026827_g.30998	11088.6	-0.357343	0.116813	-3.0591	0.00222004	0.0171335	HCF136	Photosystem II stability/assembly factor HCF136; chloroplastic
TCONS_00013557_g.15449	645.868	-0.357673	0.121381	-2.94671	0.00321176	0.0230028		Leucine-rich repeat receptor-like serine/threonine-protein kinase At1g17230;
TCONS_00012774_g.14589	24527.6	-0.357857	0.0842669	-4.24671	2.16928e-05	0.000296253		DEAD-box ATP-dependent RNA helicase 3; chloroplastic;
TCONS_00037012_g.42012	788.656	-0.357861	0.132581	-2.69919	0.00695083	0.0432145	GLO4	Peroxisomal (S)-2-hydroxy-acid oxidase GLO4;
TCONS_00027208_g.31414	113603	-0.358705	0.121676	-2.94803	0.00319807	0.0229276	THI1	Thiamine thiazole synthase; chloroplastic {ECO:0000255|HAMAP-Rule:MF_03158}
TCONS_00031798_g.36315	3794.82	-0.358949	0.114835	-3.12578	0.00177336	0.0141835	ABCI6	ABC transporter I family member 6; chloroplastic
TCONS_00012056_g.13781	625.153	-0.359526	0.127463	-2.82063	0.00479293	0.0319302		WSC domain-containing protein ARB_07867 {ECO:0000305};
TCONS_00006058_g.6811	8367.88	-0.359736	0.109315	-3.29081	0.000998993	0.00867364		Probable inactive receptor kinase At4g23740;
TCONS_00022148_g.25392	1263.39	-0.359894	0.130817	-2.75113	0.00593893	0.0380718	BHLH148	Transcription factor bHLH148
TCONS_00000813_g.901	946.627	-0.360351	0.129176	-2.78962	0.00527702	0.0345843	PKS1	Protein PHYTOCHROME KINASE SUBSTRATE 1
TCONS_00016506_g.18720	3898.71	-0.361384	0.124755	-2.89675	0.00377045	0.0261513	SKL1	Probable inactive shikimate kinase like 1; chloroplastic
TCONS_00019322_g.21941	7066.96	-0.362563	0.112619	-3.21937	0.00128473	0.0107684		Uncharacterized protein {ECO:0000313|EMBL:ESR34666.1};
TCONS_00009682_g.10979	646.682	-0.362644	0.12248	-2.96085	0.00306795	0.0222394		Pyruvate dehydrogenase E1 component subunit beta-1; mitochondrial
TCONS_00026896_g.31074	1732.37	-0.362857	0.131472	-2.75996	0.00578076	0.037266	PAP8	Probable plastid-lipid-associated protein 8; chloroplastic;
TCONS_00005617_g.6338	1219.46	-0.363025	0.124548	-2.91474	0.00355985	0.0249307	4CL	4-coumarate--CoA ligase;
TCONS_00018646_g.21126	2669.07	-0.36312	0.129692	-2.79987	0.00511236	0.0337631		Uncharacterized protein isoform 1 {ECO:0000313|EMBL:EOX93716.1};
TCONS_00019619_g.22316	1057.16	-0.363724	0.132994	-2.7349	0.00623999	0.0396385	MYB44	Transcription factor MYB44
TCONS_00027453_g.31669	1237.8	-0.36374	0.122933	-2.95885	0.00308788	0.0223456		F-box protein At1g67340
TCONS_00008258_g.9321	681.087	-0.364424	0.121075	-3.00992	0.00261318	0.0195016		Maltose excess protein 1-like; chloroplastic
TCONS_00005657_g.6383	650.234	-0.365118	0.13466	-2.71141	0.0066997	0.0419455		Uncharacterized protein {ECO:0000313|EMBL:EXC03898.1};
TCONS_00013211_g.15068	2896.27	-0.365345	0.0980569	-3.72584	0.000194665	0.00210675	POT10	Potassium transporter 10
TCONS_00029285_g.33556	4170	-0.365613	0.118432	-3.0871	0.00202119	0.0158728	TRI1	Protein TRI1
TCONS_00033658_g.38347	1527.24	-0.366459	0.12113	-3.02533	0.00248364	0.0187047	UBP1	Oligouridylate-binding protein 1
TCONS_00032886_g.37519	7496.66	-0.366483	0.0966389	-3.79229	0.000149266	0.00166431		Probable polygalacturonase;
TCONS_00027683_g.31899	2621.6	-0.367425	0.104545	-3.51453	0.000440531	0.00428841	FAP1	Fatty-acid-binding protein 1
TCONS_00027235_g.31444	6698.5	-0.367988	0.118212	-3.11296	0.00185223	0.0147033	DCL	Protein DCL; chloroplastic
TCONS_00005309_g.5999	934.775	-0.368219	0.116587	-3.15831	0.00158686	0.0129361	RGG2	Guanine nucleotide-binding protein subunit gamma 2 {ECO:0000305}
TCONS_00021662_g.24789	1904.04	-0.368578	0.115398	-3.19398	0.00140324	0.0116401	PTAC2	Pentatricopeptide repeat-containing protein At1g74850; chloroplastic
TCONS_00001296_g.1411	1487.88	-0.370104	0.124944	-2.96216	0.00305493	0.022164	XTH9	Xyloglucan endotransglucosylase/hydrolase protein 9
TCONS_00014046_g.15945	2695.4	-0.370131	0.13414	-2.75928	0.00579292	0.0373302	SERINC3	Serine incorporator 3
TCONS_00011444_g.13070	1617.21	-0.371171	0.129005	-2.87719	0.00401235	0.027542		WAT1-related protein At2g37460;
TCONS_00010478_g.11936	2605.18	-0.371477	0.106837	-3.47705	0.000506955	0.00484256		Heme-binding-like protein At3g10130; chloroplastic;
TCONS_00034926_g.39674	253612	-0.371593	0.10939	-3.39697	0.000681368	0.00625559	RCA1	Ribulose bisphosphate carboxylase/oxygenase activase 1; chloroplastic
TCONS_00029717_g.34041	729.755	-0.371759	0.136153	-2.73044	0.00632491	0.0400877	DOF5.4	Dof zinc finger protein DOF5.4
TCONS_00014434_g.16379	3870.09	-0.371774	0.111726	-3.32755	0.000876119	0.00770948		Putative uncharacterized protein AT4g22320 {ECO:0000313|EMBL:CAA16782.1};
TCONS_00021830_g.24971	1500.58	-0.371892	0.120568	-3.08449	0.00203899	0.0159837	NFYB10	Nuclear transcription factor Y subunit B-10
TCONS_00036210_g.41093	2796.04	-0.371893	0.101883	-3.6502	0.000262035	0.00272787	PNSB3	Photosynthetic NDH subunit of subcomplex B 3; chloroplastic {ECO:0000303|PubMed:21785130}
TCONS_00011269_g.12820	21221.9	-0.372079	0.116686	-3.18872	0.00142906	0.0118202	RPL27	50S ribosomal protein L27; chloroplastic;
TCONS_00032556_g.37165	2473.6	-0.372237	0.130959	-2.8424	0.0044775	0.0302571		Putative uncharacterized protein {ECO:0000313|EMBL:CCB46472.1};
TCONS_00014846_g.16866	1924.21	-0.372621	0.110634	-3.36804	0.000757055	0.00682989	STY46	Serine/threonine-protein kinase STY46 {ECO:0000305}
TCONS_00027819_g.32028	796.238	-0.373608	0.134204	-2.78388	0.00537125	0.0350797	Solyc08g079550.1	Uncharacterized protein {ECO:0000313|EnsemblPlants:Solyc08g079550.1.1};
TCONS_00038469_g.43696	1861.09	-0.373676	0.129329	-2.88934	0.00386055	0.0266946		Probable polygalacturonase;
TCONS_00037864_g.42906	391.003	-0.374362	0.140795	-2.65892	0.00783926	0.0477055	IQD1	Protein IQ-DOMAIN 1
TCONS_00023261_g.26819	25500.4	-0.374882	0.0862843	-4.34474	1.39443e-05	0.000198929	TUBA3	Tubulin alpha-3 chain
TCONS_00004129_g.4707	3864.5	-0.375647	0.0951381	-3.94843	7.86641e-05	0.000948896		Putative uncharacterized protein {ECO:0000313|EMBL:CBI36934.3};
TCONS_00020500_g.23375	34413.2	-0.375792	0.1057	-3.55527	0.000377589	0.00375771	GAPB	Glyceraldehyde-3-phosphate dehydrogenase B; chloroplastic;
TCONS_00032325_g.36915	10027.2	-0.377253	0.11434	-3.2994	0.00096893	0.00846029		Putative uncharacterized protein {ECO:0000313|EMBL:CAN73516.1};
TCONS_00018673_g.21161	1603.09	-0.377276	0.123747	-3.04877	0.00229781	0.0176374		Uncharacterized protein {ECO:0000313|EMBL:EMJ16979.1};
TCONS_00013484_g.15347	1649.96	-0.377451	0.125003	-3.01955	0.00253155	0.0189928		Monoxygenase {ECO:0000313|EMBL:AHL20262.1};
TCONS_00005145_g.5848	346.2	-0.377585	0.139797	-2.70096	0.00691404	0.0430331	LPA1	Protein LOW PSII ACCUMULATION 1; chloroplastic
TCONS_00021064_g.24079	3649.35	-0.377683	0.132531	-2.84976	0.00437519	0.0296484		CASP-like protein 1E2;
TCONS_00022310_g.25614	4492.4	-0.377707	0.111664	-3.38252	0.000718231	0.00654088	AKR2B	Ankyrin repeat domain-containing protein 2B {ECO:0000303|PubMed:20215589}
TCONS_00006655_g.7461	4097.78	-0.378498	0.123544	-3.06367	0.00218642	0.0169203	RHON1	Rho-N domain-containing protein 1; chloroplastic
TCONS_00007752_g.8687	1471.67	-0.378714	0.120671	-3.13841	0.0016987	0.0136897		Uncharacterized protein {ECO:0000313|EMBL:KDO48259.1};
TCONS_00027363_g.31571	389.159	-0.379009	0.141547	-2.67763	0.00741461	0.0455957		Uncharacterized protein At1g08160;
TCONS_00029128_g.33411	2546.62	-0.37938	0.124852	-3.03863	0.00237657	0.0180944		Hypothetical protein
TCONS_00020883_g.23868	836.3	-0.379474	0.122275	-3.10345	0.00191279	0.0151344		Putative uncharacterized protein {ECO:0000313|EMBL:CCB44584.1};
TCONS_00028134_g.32372	284.811	-0.380521	0.143226	-2.65679	0.00788888	0.0479386	LNG2	Protein LONGIFOLIA 2
TCONS_00036635_g.41567	3821.77	-0.380772	0.109836	-3.46672	0.000526853	0.0049995	LTD	Protein LHCP TRANSLOCATION DEFECT
TCONS_00002600_g.2958	124391	-0.381117	0.108777	-3.50364	0.000458941	0.00443451	PETE	Plastocyanin
TCONS_00000752_g.848	6612.67	-0.381707	0.094762	-4.02806	5.62382e-05	0.000701343	CIPK20	CBL-interacting serine/threonine-protein kinase 20
TCONS_00024269_g.27991	4024.55	-0.381815	0.0962422	-3.96723	7.27123e-05	0.000885293	ALMT4	Aluminum-activated malate transporter 4
TCONS_00014732_g.16730	1541.78	-0.3822	0.128883	-2.96548	0.00302206	0.0219819	MAN7	Mannan endo-1;4-beta-mannosidase 7;
TCONS_00019203_g.21786	34667.3	-0.382783	0.103972	-3.68161	0.000231765	0.00244124	ACT7	Actin-7
TCONS_00002696_g.3073	2762.69	-0.382832	0.125605	-3.0479	0.00230445	0.0176585		Uncharacterized protein {ECO:0000313|EMBL:EPS59788.1};
TCONS_00002085_g.2330	2136.64	-0.382931	0.109487	-3.49751	0.00046962	0.00451966	CSC1	Calcium permeable stress-gated cation channel 1
TCONS_00034722_g.39426	3660.12	-0.383085	0.104424	-3.66854	0.000243936	0.00255831	GAUT4	Probable galacturonosyltransferase 4
TCONS_00016148_g.18321	528.683	-0.383159	0.138739	-2.76173	0.00574963	0.0371034		Uncharacterized protein {ECO:0000313|EMBL:EYU37309.1};
TCONS_00020631_g.23532	6763.11	-0.383701	0.108311	-3.54258	0.000396236	0.00392026	MGS1	Pollen-specific protein C13;
TCONS_00036757_g.41707	1230.69	-0.38381	0.107228	-3.5794	0.000344387	0.00346595		Putative uncharacterized protein {ECO:0000313|EMBL:EEF41285.1};
TCONS_00030242_g.34596	2416.89	-0.383843	0.115288	-3.32943	0.000870248	0.00767508	HSFC1	Heat stress transcription factor C-1
TCONS_00025364_g.29315	2597.6	-0.384552	0.115241	-3.33694	0.000847057	0.0075044	CCD1	Carotenoid 9;10(9';10')-cleavage dioxygenase 1
TCONS_00025026_g.28936	1280.09	-0.38487	0.110669	-3.47767	0.000505793	0.00483485	GAE3	UDP-glucuronate 4-epimerase 3
TCONS_00026345_g.30470	1777.1	-0.38556	0.109821	-3.51079	0.000446779	0.00433181		Putative zinc finger protein At1g68190;
TCONS_00030439_g.34780	482.072	-0.386107	0.137965	-2.79859	0.00513256	0.0338338	SKOR	Potassium channel SKOR
TCONS_00007957_g.8948	8113.72	-0.386228	0.0970557	-3.97945	6.90738e-05	0.000843416	CBWD2	COBW domain-containing protein 2;
TCONS_00035817_g.40629	435.276	-0.38695	0.127178	-3.04259	0.00234553	0.0178902	MTP9	Metal tolerance protein 9
TCONS_00005795_g.6526	453.25	-0.387522	0.134238	-2.88684	0.00389137	0.0268421	DHRS12	Dehydrogenase/reductase SDR family member 12
TCONS_00025751_g.29711	11895.3	-0.387541	0.117568	-3.29632	0.000979607	0.00852278	RPS6	30S ribosomal protein S6 alpha; chloroplastic
TCONS_00030422_g.34762	31516.9	-0.387846	0.110436	-3.51197	0.000444806	0.00431763		Sedoheptulose-1;7-bisphosphatase; chloroplastic;
TCONS_00026575_g.30724	1509.38	-0.388213	0.124503	-3.1181	0.00182019	0.0145101	RSP5	Flagellar radial spoke protein 5 {ECO:0000303|PubMed:16507594}
TCONS_00012370_g.14108	2504.24	-0.388705	0.132701	-2.92919	0.00339845	0.0239987	Solyc08g075520.2	Uncharacterized protein {ECO:0000313|EnsemblPlants:Solyc08g075520.2.1};
TCONS_00001517_g.1685	2863.39	-0.388755	0.105889	-3.67136	0.000241268	0.00253422		Thioredoxin M2; chloroplastic
TCONS_00021376_g.24438	26809.7	-0.389975	0.11012	-3.54137	0.000398055	0.00393596	PPA6	Soluble inorganic pyrophosphatase 6; chloroplastic {ECO:0000303|PubMed:15135060};
TCONS_00000681_g.754	930.674	-0.390243	0.108612	-3.59298	0.000326915	0.00330779		Triacylglycerol lipase; putative {ECO:0000313|EMBL:AES60457.2};
TCONS_00022566_g.25930	25232.8	-0.390426	0.131725	-2.96396	0.00303708	0.0220533	PSRP2	30S ribosomal protein 2; chloroplastic
TCONS_00019629_g.22328	4155.58	-0.390961	0.103843	-3.76494	0.000166591	0.0018298	PXL2	Leucine-rich repeat receptor-like protein kinase PXL2
TCONS_00008321_g.9390	3937.29	-0.391305	0.136753	-2.86139	0.00421783	0.028743		Glucan endo-1;3-beta-glucosidase 3;
TCONS_00037393_g.42382	1186.62	-0.391745	0.131493	-2.97921	0.00288989	0.0212485	TIC22	Protein TIC 22; chloroplastic
TCONS_00019424_g.22069	2500.23	-0.391748	0.11864	-3.302	0.000959979	0.00839078	RPS1	30S ribosomal protein S1; chloroplastic
TCONS_00024709_g.28562	1155.85	-0.392171	0.121018	-3.24061	0.00119274	0.0101073		Hypothetical protein
TCONS_00029543_g.33871	2274.03	-0.392438	0.118997	-3.29786	0.000974231	0.00849034	TOM2A	Tobamovirus multiplication protein 2A
TCONS_00012290_g.14008	735.723	-0.392476	0.138722	-2.82923	0.00466597	0.0312441		Uncharacterized protein At5g01610;
TCONS_00032547_g.37159	409.615	-0.393232	0.132761	-2.96197	0.00305681	0.0221681	GATA1	GATA transcription factor 1
TCONS_00016945_g.19202	4328.12	-0.393246	0.119685	-3.28568	0.00101736	0.00881955	PGSC0003DMG400012434	Uncharacterized protein {ECO:0000313|EnsemblPlants:PGSC0003DMT400032376};
TCONS_00031486_g.35968	1782.56	-0.393732	0.130059	-3.02733	0.00246726	0.0186259	tas	Protein tas;
TCONS_00027881_g.32082	1435.34	-0.394138	0.138174	-2.85248	0.00433791	0.0294547	PGSC0003DMG400021311	Uncharacterized protein {ECO:0000313|EnsemblPlants:PGSC0003DMT400054925};
TCONS_00022533_g.25879	11206.8	-0.394798	0.129659	-3.04489	0.00232768	0.0178102	PIP1-3	Aquaporin PIP1-3
TCONS_00032100_g.36680	1270.75	-0.39494	0.110306	-3.5804	0.000343063	0.00345674		Uncharacterized protein {ECO:0000313|EMBL:ERP52711.1};
TCONS_00009184_g.10370	1363.26	-0.395162	0.109037	-3.62411	0.000289953	0.00298007		Hypothetical protein
TCONS_00036796_g.41769	1801.58	-0.395285	0.127569	-3.09859	0.00194441	0.0153417	AMC3	Metacaspase-3;
TCONS_00004739_g.5395	3860.48	-0.395391	0.0995735	-3.97084	7.16192e-05	0.000872611		Uncharacterized GPI-anchored protein At5g19250;
TCONS_00033575_g.38270	1160.21	-0.396095	0.146883	-2.69667	0.00700374	0.0435115	PCR8	Protein PLANT CADMIUM RESISTANCE 8
TCONS_00001930_g.2154	3508.74	-0.396151	0.109241	-3.6264	0.000287396	0.00295558	CYCU4-1	Cyclin-U4-1;
TCONS_00018655_g.21135	763.977	-0.39628	0.133855	-2.96052	0.00307115	0.0222531		Uncharacterized protein {ECO:0000313|EnsemblPlants:Solyc09g089640.2.1};
TCONS_00008482_g.9575	63770.6	-0.396854	0.12422	-3.19476	0.00139946	0.0116265	CAB13	Chlorophyll a-b binding protein 13; chloroplastic
TCONS_00006118_g.6861	21087.8	-0.397011	0.108924	-3.64486	0.000267542	0.00278178		Uncharacterized protein {ECO:0000313|EMBL:KDO46569.1};
TCONS_00007777_g.8739	873.659	-0.397258	0.146998	-2.70247	0.00688268	0.0428852	Solyc04g078600.2	Uncharacterized protein {ECO:0000313|EnsemblPlants:Solyc04g078600.2.1};
TCONS_00005832_g.6566	513.728	-0.397286	0.148016	-2.68407	0.00727312	0.0448562		GEM-like protein 6;
TCONS_00007899_g.8875	593.466	-0.39758	0.121609	-3.26932	0.00107806	0.00926523	spp27	Upstream activation factor subunit spp27
TCONS_00022441_g.25773	492.451	-0.397862	0.143789	-2.76698	0.0056578	0.0366252		Uncharacterized protein {ECO:0000313|EMBL:CDP15530.1};
TCONS_00003208_g.3692	693.897	-0.398001	0.148965	-2.67178	0.00754502	0.0461636		Putative uncharacterized protein {ECO:0000313|EMBL:CCB59807.1};
TCONS_00000698_g.771	900.274	-0.398045	0.128226	-3.10425	0.00190762	0.0151006	PCMP-H81	Pentatricopeptide repeat-containing protein At3g57430; chloroplastic
TCONS_00016532_g.18751	7945.06	-0.398074	0.122215	-3.25717	0.00112528	0.00960772	FLN1	Fructokinase-like 1; chloroplastic {ECO:0000312|EMBL:AEE79187.1}
TCONS_00003889_g.4431	1780.07	-0.39834	0.123669	-3.22103	0.00127733	0.0107222	PUB4	U-box domain-containing protein 4
TCONS_00023823_g.27440	743.938	-0.398491	0.150715	-2.64401	0.00819297	0.0493236	CURT1A	Protein CURVATURE THYLAKOID 1A; chloroplastic
TCONS_00034324_g.39024	3753.26	-0.398541	0.130646	-3.05054	0.00228432	0.0175418	ARF1	ADP-ribosylation factor 1
TCONS_00030753_g.35141	44695.2	-0.399275	0.149427	-2.67205	0.00753894	0.046143	RPS17	30S ribosomal protein S17; chloroplastic
TCONS_00003739_g.4261	6903	-0.399991	0.115277	-3.46983	0.000520793	0.00495865	RPS1	30S ribosomal protein S1; chloroplastic
TCONS_00006195_g.6945	1646.34	-0.40034	0.113638	-3.52294	0.000426792	0.00417625	SLC25A44	Solute carrier family 25 member 44;
TCONS_00029113_g.33404	2415.31	-0.400608	0.128828	-3.10964	0.00187315	0.0148416	GPAT6	Glycerol-3-phosphate 2-O-acyltransferase 6
TCONS_00031592_g.36094	3902.31	-0.400625	0.109841	-3.6473	0.000265013	0.00275718		Thioredoxin Y1; chloroplastic
TCONS_00018167_g.20526	18190.8	-0.401343	0.107219	-3.7432	0.000181689	0.00197769		Hypothetical protein
TCONS_00000577_g.634	667.617	-0.401381	0.119709	-3.35296	0.000799525	0.00716192	AMI1	Amidase 1
TCONS_00003725_g.4245	614.351	-0.40206	0.138585	-2.90118	0.00371761	0.0258433		Uncharacterized protein {ECO:0000313|EMBL:KDP21434.1};
TCONS_00033200_g.37845	1295.43	-0.402302	0.120663	-3.3341	0.000855765	0.00757363		Uncharacterized GPI-anchored protein At4g28100;
TCONS_00011506_g.13141	961.08	-0.40259	0.12059	-3.3385	0.000842306	0.00747012	AHL1	AT-hook motif nuclear-localized protein 1 {ECO:0000303|PubMed:15604740}
TCONS_00015159_g.17258	2394.43	-0.403148	0.114395	-3.52419	0.000424785	0.00415901	LHCA6	Photosystem I chlorophyll a/b-binding protein 6; chloroplastic {ECO:0000303|PubMed:10366881}
TCONS_00030562_g.34936	388.143	-0.40349	0.140946	-2.86273	0.00420007	0.0286796	BON1	Protein BONZAI 1
TCONS_00028744_g.33022	5017.38	-0.403767	0.135107	-2.9885	0.00280352	0.0207033	SWEET14	Bidirectional sugar transporter SWEET14
[truncated: 827 more rows]

## Sheet: Tab. S4 Go terms plant response
Table S4: GO terms lettuce response
Upregulated genes
GO term (biological process)	Fold-enrichment	p-value					Annotation Version and Release Date:	GO Ontology database Released 2018-10-08
regulation of salicylic acid biosynthesis (GO:0080142)	14.51	0.0486					Reference List:	Arabidopsis thaliana (all genes in database)
lignan biosynthetesis (GO:0009807)	11.95	0.0258					Test Type:	FISHER
oxylipin biosynthetesis (GO:0031408)	11.35	0.00188					Correction:	BONFERRONI
response to chitin (GO:0010200)	7.25	8.15e-14					Bonferroni count:	2743
lipid oxidation (GO:0034440)	6.22	0.00627					Nr of upregulated genes	948
hypersensitive response (GO:0009626)	5.56	0.00293					Nr of mapped upregulated genes	938
lignin metabolism (GO:0009808)	4.94	0.00452					Nr of downregulated genes	414
indole-containing compound metabolism (GO:0042430)	4.84	0.00579					Nr of mapped downregulated genes	411
protein autophosphorylation (GO:0046777)	4.74	8.87e-09
response to wounding (GO:0009611)	4.45	3.95e-08
cellular lipid catabolism (GO:0044242)	4.41	0.0319
ethylene-activated signaling pathway (GO:0009873)	4.35	4.37e-06
drug transport (GO:0015893)	3.87	0.0348
response to salicylic acid (GO:0009751)	3.72	0.000159
response to jasmonic acid (GO:0009753)	3.68	0.000108
response to toxic substance (GO:0009636)	3.3	0.00354
defense response, incompatible interaction (GO:0009814)	3.28	0.0472
hormone metabolism (GO:0042445)	3.25	0.000389
innate immune response (GO:0045087)	3.18	5.31e-05
response to heat (GO:0009408)	3.15	0.0074
defense response to bacterium (GO:0042742)	3.09	2.52e-06
Downregulated genes
water transport (GO:0006833)	13.74	0.0317
inorganic anion transport (GO:0015698)	6.93	0.00123
response to water deprivation (GO:0009414)	4.03	0.000471
ion transmembrane transport (GO:0034220)	3.7	0.00605

## Sheet: Tab. S5 diff. expression S. e.
Table S5: Differential gene expression in Salmonella
LM compared to MM		FPKM						LE compared to MM		FPKM						LE compared to LM		FPKM
gene_id	gene	MM	LM	log2(fold_change)	p_value	q_value		gene_id	gene	MM	LE	log2(fold_change)	p_value	q_value		gene_id	gene	LM	LE	log2(fold_change)	p_value	q_value
XLOC_000868	STM1808	0	701.721	inf	5e-05	0.000261916		XLOC_000867	dsbB	0	9.24188	inf	5e-05	0.000261916		XLOC_000845	rtT	0	130.783	inf	0.00015	0.000748946
XLOC_000887	yebW	0	27.0485	inf	0.00255	0.0090913		XLOC_000886	STM1851	0	91.5045	inf	5e-05	0.000261916		XLOC_000886	STM1851	0	91.5045	inf	5e-05	0.000261916
XLOC_000896	STM1868A	0	105.555	inf	5e-05	0.000261916		XLOC_000887	yebW	0	31.3621	inf	0.00145	0.0057568		XLOC_000900	STM1877	0	4.13396	inf	5e-05	0.000261916
XLOC_000931	yodD	0	99.2553	inf	5e-05	0.000261916		XLOC_000896	STM1868A	0	41.0354	inf	0.00555	0.0179011		XLOC_000909	yecN	0	4.60786	inf	0.00035	0.00159786
XLOC_000981	yohD	0	6.05851	inf	5e-05	0.000261916		XLOC_000900	STM1877	0	4.13396	inf	5e-05	0.000261916		XLOC_000974	STM2148	0	5.47846	inf	0.0056	0.0179537
XLOC_000984	yohJ	0	26.2478	inf	5e-05	0.000261916		XLOC_000909	yecN	0	4.60786	inf	0.00035	0.00159786		XLOC_001004	yejL	0	16.3046	inf	0.0018	0.00688977
XLOC_000984	yohK	0	10.5252	inf	5e-05	0.000261916		XLOC_000931	yodD	0	516.784	inf	5e-05	0.000261916		XLOC_001085	STM2506	0	33.8342	inf	0.0019	0.00719503
XLOC_001060	ptsH	0	74.4516	inf	5e-05	0.000261916		XLOC_000972	yegS	0	5.38434	inf	5e-05	0.000261916		XLOC_001175	STM2787	0	4.63733	inf	0.00025	0.00119239
XLOC_001078	STM2484	0	50.699	inf	5e-05	0.000261916		XLOC_000974	STM2148	0	5.47846	inf	0.0056	0.0179537		XLOC_000123	yaeJ	0	4.33305	inf	0.00065	0.00286322
XLOC_001096	hmpA	0	11.7261	inf	5e-05	0.000261916		XLOC_000978	yehV	0	7.09879	inf	5e-05	0.000261916		XLOC_001287	yghA	0	3.68988	inf	5e-05	0.000261916
XLOC_001185	STM2800	0	22.3592	inf	5e-05	0.000261916		XLOC_000982	STM2173	0	1117.44	inf	0.0001	0.000511271		XLOC_001350	yhbO	0	7.03408	inf	5e-05	0.000261916
XLOC_001187	STM2804	0	18.2915	inf	5e-05	0.000261916		XLOC_000984	yohJ	0	3.81097	inf	0.0024	0.00871687		XLOC_001356	yhbY	0	16.3251	inf	5e-05	0.000261916
XLOC_001213	STM2904	0	13.3866	inf	0.0002	0.000977982		XLOC_001004	yejL	0	16.3046	inf	0.0018	0.00688977		XLOC_001373	yhcB	0	3.67839	inf	0.0021	0.00784098
XLOC_001377	yhcN	0	165.175	inf	5e-05	0.000261916		XLOC_001034	yfcH	0	4.31321	inf	5e-05	0.000261916		XLOC_001388	fis	0	6.06802	inf	0.0063	0.0196656
XLOC_001378	STM3362	0	924.29	inf	5e-05	0.000261916		XLOC_001045	ddg	0	5.70787	inf	5e-05	0.000261916		XLOC_001503	yicC	0	3.76196	inf	5e-05	0.000261916
XLOC_001400	mscL	0	4.39217	inf	0.00125	0.0050283		XLOC_001060	ptsH	0	58.8724	inf	5e-05	0.000261916		XLOC_001606	tatA	0	7.8881	inf	0.00995	0.0286668
XLOC_001422	feoA	0	18.5295	inf	0.00125	0.0050283		XLOC_001078	STM2484	0	59.107	inf	5e-05	0.000261916		XLOC_001639	rhaR	0	6.41506	inf	5e-05	0.000261916
XLOC_001426	yhgH	0	5.4517	inf	5e-05	0.000261916		XLOC_000109	uppS	0	3.73322	inf	5e-05	0.000261916		XLOC_001644	cpxP	0	26.5284	inf	5e-05	0.000261916
XLOC_001563	ilvG	0	5.59123	inf	5e-05	0.000261916		XLOC_001138	smpA	0	5.10194	inf	0.0019	0.00719503		XLOC_001715	aceB	0	72.3332	inf	5e-05	0.000261916
XLOC_001818	ytfH	0	8.54096	inf	5e-05	0.000261916		XLOC_001175	STM2787	0	4.63733	inf	0.00025	0.00119239		XLOC_001739	yjbO	0	10.251	inf	0.00745	0.0226582
XLOC_001880	osmY	0	12.8423	inf	5e-05	0.000261916		XLOC_001186	ygaM	0	18.5256	inf	5e-05	0.000261916		XLOC_001822	ytfP	0	6.38794	inf	0.00035	0.00159786
XLOC_001924	STM0082	0	37.094	inf	5e-05	0.000261916		XLOC_000123	yaeJ	0	4.33305	inf	0.00065	0.00286322		XLOC_001941	leuL	0	1629.5	inf	5e-05	0.000261916
XLOC_002057	ybbN	0	7.95375	inf	5e-05	0.000261916		XLOC_000124	cutF	0	9.93215	inf	5e-05	0.000261916		XLOC_000195	STM0355	0	18.745	inf	0.01175	0.0326185
XLOC_002112	ybeD	0	277.073	inf	5e-05	0.000261916		XLOC_001287	yghA	0	3.68988	inf	5e-05	0.000261916		XLOC_000199	STM0359	0	1147.8	inf	5e-05	0.000261916
XLOC_000217	yaiC	0	3.67148	inf	5e-05	0.000261916		XLOC_001291	yqhE	0	5.43775	inf	5e-05	0.000261916		XLOC_002037	tesB	0	13.3529	inf	5e-05	0.000261916
XLOC_002181	ybiJ	0	66.735	inf	5e-05	0.000261916		XLOC_001376	argR	0	4.89833	inf	5e-05	0.000261916		XLOC_002162	ybgS	0	94.1397	inf	5e-05	0.000261916
XLOC_002224	hcr	0	7.02834	inf	5e-05	0.000261916		XLOC_001378	STM3362	0	13.2701	inf	0.0006	0.00265946		XLOC_002164	STM0762	0	3.71554	inf	5e-05	0.000261916
XLOC_002266	sulA	0	3.98106	inf	0.0001	0.000511271		XLOC_001388	fis	0	6.06802	inf	0.0063	0.0196656		XLOC_002175	ybhB	0	8.09493	inf	5e-05	0.000261916
XLOC_002435	STM1485	0	55.0915	inf	5e-05	0.000261916		XLOC_001394	yhdV	0	15.91	inf	0.0038	0.0128597		XLOC_000220	yaiA	0	98.3334	inf	5e-05	0.000261916
XLOC_002448	ynfB	0	9.68404	inf	5e-05	0.000261916		XLOC_001400	mscL	0	8.13325	inf	5e-05	0.000261916		XLOC_000221	aroM	0	4.21933	inf	5e-05	0.000261916
XLOC_000248	bolA	0	26.9181	inf	5e-05	0.000261916		XLOC_001442	yhhN	0	12.1782	inf	5e-05	0.000261916		XLOC_002263	fabA	0	5.07058	inf	5e-05	0.000261916
XLOC_002474	STM1562	0	116.529	inf	5e-05	0.000261916		XLOC_001483	STM3681	0	5.81436	inf	5e-05	0.000261916		XLOC_002300	msyB	0	26.1264	inf	5e-05	0.000261916
XLOC_002511	ydbL	0	5.47878	inf	0.00255	0.0090913		XLOC_001503	yicC	0	3.76196	inf	5e-05	0.000261916		XLOC_000231	yajC	0	11.9779	inf	5e-05	0.000261916
XLOC_002578	STM1809	0	629.57	inf	5e-05	0.000261916		XLOC_001561	yifE	0	8.74309	inf	5e-05	0.000261916		XLOC_002341	STM1267	0	13.7521	inf	0.00115	0.00470595
XLOC_002618	yebG	0	11.6462	inf	0.0002	0.000977982		XLOC_001563	ilvG	0	5.46194	inf	5e-05	0.000261916		XLOC_002383	rprA	0	2564.56	inf	5e-05	0.000261916
XLOC_000264	rpmE2	0	17.5932	inf	5e-05	0.000261916		XLOC_001564	ilvE	0	4.3284	inf	5e-05	0.000261916		XLOC_002446	ynfD	0	5.9213	inf	0.00365	0.0124509
XLOC_000272	htpG	0	4.13829	inf	5e-05	0.000261916		XLOC_001644	cpxP	0	26.5284	inf	5e-05	0.000261916		XLOC_002475	osmC	0	13.7327	inf	5e-05	0.000261916
XLOC_002807	micF	0	110.965	inf	5e-05	0.000261916		XLOC_001672	frwD	0	4.21221	inf	0.0037	0.0125812		XLOC_002476	fdnI	0	4.03742	inf	5e-05	0.000261916
XLOC_002827	elaB	0	24.4339	inf	5e-05	0.000261916		XLOC_001678	yijD	0	4.07425	inf	0.00435	0.0144683		XLOC_000260	glnK	0	326.83	inf	5e-05	0.000261916
XLOC_002895	STM2434	0	15.7198	inf	0.0058	0.0183738		XLOC_000167	ghmA	0	4.44637	inf	5e-05	0.000261916		XLOC_002589	STM1829	0	5.61972	inf	0.00235	0.00857911
XLOC_002956	yfhJ	0	18.1786	inf	0.00925	0.0269045		XLOC_001715	aceB	0	72.3332	inf	5e-05	0.000261916		XLOC_002611	STM1872	0	173.323	inf	0.0021	0.00784098
XLOC_002957	fdx	0	11.0898	inf	5e-05	0.000261916		XLOC_001716	aceA	0	49.1123	inf	5e-05	0.000261916		XLOC_002631	cutC	0	16.2346	inf	5e-05	0.000261916
XLOC_002959	hscB	0	5.08214	inf	5e-05	0.000261916		XLOC_001717	aceK	0	100.079	inf	5e-05	0.000261916		XLOC_000283	allA	0	16.3622	inf	5e-05	0.000261916
XLOC_002961	nifU	0	34.0099	inf	5e-05	0.000261916		XLOC_001735	STM4239	0	1092.64	inf	5e-05	0.000261916		XLOC_000284	allR	0	7.34358	inf	5e-05	0.000261916
XLOC_003072	ygaC	0	8.03065	inf	5e-05	0.000261916		XLOC_001739	yjbO	0	10.251	inf	0.00745	0.0226582		XLOC_002843	STM2336	0	21.3861	inf	5e-05	0.000261916
XLOC_003075	luxS	0	11.3453	inf	5e-05	0.000261916		XLOC_001752	soxR	0	3.68853	inf	0.00025	0.00119239		XLOC_002851	hisQ	0	6.28854	inf	5e-05	0.000261916
XLOC_003086	recA	0	3.99921	inf	5e-05	0.000261916		XLOC_001775	efp	0	5.21412	inf	5e-05	0.000261916		XLOC_002929	upp	0	4.61896	inf	5e-05	0.000261916
XLOC_003158	ygdI	0	14.704	inf	0.00475	0.0156522		XLOC_001795	yjeB	0	7.99153	inf	5e-05	0.000261916		XLOC_002932	STM2505	0	9.61898	inf	0.00575	0.0183738
XLOC_000332	ybeC	0	91.9259	inf	5e-05	0.000261916		XLOC_001812	priB	0	4.99924	inf	0.00665	0.0206073		XLOC_002973	yfhB	0	4.71154	inf	5e-05	0.000261916
XLOC_003369	yhdN	0	18.7853	inf	5e-05	0.000261916		XLOC_001880	osmY	0	21.8786	inf	5e-05	0.000261916		XLOC_003070	yqaE	0	49.3292	inf	0.00505	0.0164879
XLOC_003373	rpsK	0	7.29703	inf	5e-05	0.000261916		XLOC_001896	yjjY	0	144.351	inf	0.00015	0.000748946		XLOC_003130	ygbE	0	12.3581	inf	5e-05	0.000261916
XLOC_003396	bfd	0	20.9432	inf	0.00805	0.0240373		XLOC_001954	yacC	0	7.23103	inf	0.00025	0.00119239		XLOC_003177	yohL	0	27.1104	inf	5e-05	0.000261916
XLOC_003399	rpsG	0	6.89008	inf	5e-05	0.000261916		XLOC_001956	yadF	0	4.35051	inf	5e-05	0.000261916		XLOC_003204	rpiA	0	3.83214	inf	5e-05	0.000261916
XLOC_003428	STM3517	0	11.4316	inf	0.0013	0.00521959		XLOC_000195	STM0355	0	18.745	inf	0.01175	0.0326185		XLOC_003205	yggE	0	3.89973	inf	5e-05	0.000261916
XLOC_003446	yhhW	0	13.328	inf	5e-05	0.000261916		XLOC_001976	rof	0	16.3228	inf	0.00025	0.00119239		XLOC_003227	yggN	0	13.0638	inf	5e-05	0.000261916
XLOC_003485	yhjR	0	22.2514	inf	0.0029	0.0102195		XLOC_001976	yaeP	0	23.008	inf	0.00105	0.00435525		XLOC_003295	yhbP	0	3.89751	inf	0.0017	0.00657786
XLOC_003580	ibpB	0	628.92	inf	5e-05	0.000261916		XLOC_000199	STM0359	0	1147.8	inf	5e-05	0.000261916		XLOC_003310	secG	0	14.4136	inf	5e-05	0.000261916
XLOC_003741	yjcB	0	14.2718	inf	5e-05	0.000261916		XLOC_002037	tesB	0	13.3529	inf	5e-05	0.000261916		XLOC_003316	yhbE	0	4.77596	inf	5e-05	0.000261916
XLOC_003791	yjfY	0	6.87881	inf	0.00805	0.0240373		XLOC_002067	ppiB	0	5.50494	inf	5e-05	0.000261916		XLOC_003318	rplU	0	26.9393	inf	5e-05	0.000261916
XLOC_000396	STM0780	0	81.0476	inf	0.00125	0.0050283		XLOC_002112	ybeD	0	29.2267	inf	5e-05	0.000261916		XLOC_003382	rpsH	0	8.82585	inf	5e-05	0.000261916
XLOC_000050	STM0083	0	41.1323	inf	0.0002	0.000977982		XLOC_000215	yaiB	0	46.2161	inf	5e-05	0.000261916		XLOC_003400	rpsL	0	21.0884	inf	5e-05	0.000261916
XLOC_000512	STM1023	0	8.6442	inf	0.0004	0.00181447		XLOC_002162	ybgS	0	94.1397	inf	5e-05	0.000261916		XLOC_003407	STM3460	0	14.1492	inf	0.00255	0.0090913
XLOC_000615	ycfR	0	34.9735	inf	5e-05	0.000261916		XLOC_002164	STM0762	0	3.71554	inf	5e-05	0.000261916		XLOC_003409	yhfA	0	3.866	inf	0.00145	0.0057568
XLOC_000639	yeaR	0	85.1142	inf	5e-05	0.000261916		XLOC_000220	yaiA	0	98.3334	inf	5e-05	0.000261916		XLOC_003435	glpE	0	4.23477	inf	0.0087	0.0255488
XLOC_000640	yoaG	0	480.567	inf	5e-05	0.000261916		XLOC_002238	pflA	0	4.32765	inf	5e-05	0.000261916		XLOC_003647	glnL	0	17.437	inf	5e-05	0.000261916
XLOC_000658	osmE	0	12.9212	inf	5e-05	0.000261916		XLOC_002263	fabA	0	5.07058	inf	5e-05	0.000261916		XLOC_003716	iclR	0	3.74832	inf	5e-05	0.000261916
XLOC_000661	celC	0	6.30135	inf	0.0003	0.00139043		XLOC_000231	yajC	0	11.9779	inf	5e-05	0.000261916		XLOC_003744	yjcH	0	7.64726	inf	0.0021	0.00784098
XLOC_000676	himA	0	44.9567	inf	5e-05	0.000261916		XLOC_002310	grxB	0	8.6005	inf	5e-05	0.000261916		XLOC_003745	acs	0	4.59087	inf	5e-05	0.000261916
XLOC_000751	STM1541	0	4.01976	inf	5e-05	0.000261916		XLOC_002341	STM1267	0	13.7521	inf	0.00115	0.00470595		XLOC_003770	yjdC	0	3.74005	inf	5e-05	0.000261916
XLOC_000792	acpD	0	38.828	inf	5e-05	0.000261916		XLOC_002402	cfa	0	12.9377	inf	5e-05	0.000261916		XLOC_003778	blc	0	7.80415	inf	5e-05	0.000261916
XLOC_000838	yciU	0	6.41579	inf	0.00125	0.0050283		XLOC_002446	ynfD	0	5.9213	inf	0.00365	0.0124509		XLOC_003787	yjfN	0	11.1608	inf	5e-05	0.000261916
XLOC_003581	ibpA	3.84192	1070.88	8.12275	0.0023	0.00848374		XLOC_002448	ynfB	0	6.59128	inf	0.0005	0.00223013		XLOC_003788	yjfO	0	7.83236	inf	0.0003	0.00139043
XLOC_003019	clpB	0.817383	123.008	7.23352	5e-05	0.000261916		XLOC_000248	bolA	0	150.461	inf	5e-05	0.000261916		XLOC_003802	fbp	0	5.13463	inf	5e-05	0.000261916
XLOC_000628	STM1251	5.25201	480.631	6.51592	5e-05	0.000261916		XLOC_002475	osmC	0	13.7327	inf	5e-05	0.000261916		XLOC_003835	yjgB	0	3.76225	inf	5e-05	0.000261916
XLOC_000007	dnaK	2.06619	94.7964	5.51979	5e-05	0.000261916		XLOC_002535	pspC	0	6.68695	inf	0.0001	0.000511271		XLOC_000444	potF	0	4.46387	inf	5e-05	0.000261916
XLOC_001773	mopA	0.901421	34.6867	5.26604	5e-05	0.000261916		XLOC_002578	STM1809	0	83.1347	inf	5e-05	0.000261916		XLOC_000474	lrp	0	45.2705	inf	5e-05	0.000261916
XLOC_002012	STM0402	2.07613	77.6826	5.22562	0.0019	0.00719503		XLOC_000260	glnK	0	326.83	inf	5e-05	0.000261916		XLOC_000499	ycbK	0	4.53007	inf	5e-05	0.000261916
XLOC_003141	eno	0.820335	27.4697	5.06548	0.0015	0.00591128		XLOC_002589	STM1829	0	5.61972	inf	0.00235	0.00857911		XLOC_000509	STM1020	0	4.69947	inf	5e-05	0.000261916
XLOC_003208	fba	0.623008	18.1814	4.86707	0.0166	0.0435852		XLOC_002616	yebE	0	4.6078	inf	5e-05	0.000261916		XLOC_000560	ycdC	0	7.27997	inf	5e-05	0.000261916
XLOC_003398	fusA	0.902413	25.4941	4.82023	5e-05	0.000261916		XLOC_002663	tnpA_2	0	6.76619	inf	5e-05	0.000261916		XLOC_000571	csgB	0	12.677	inf	5e-05	0.000261916
XLOC_003011	yfiD	7.49435	202.309	4.75461	5e-05	0.000261916		XLOC_002676	cspB	0	16.9421	inf	0.0049	0.0160968		XLOC_000572	csgA	0	22.362	inf	5e-05	0.000261916
XLOC_002962	nifS	0.903677	24.358	4.75244	0.00155	0.00606349		XLOC_000271	ybaB	0	4.20317	inf	0.0103	0.0294365		XLOC_000593	STM1186	0	17.0746	inf	5e-05	0.000261916
XLOC_000077	aceE	0.315083	6.35789	4.33474	0.00255	0.0090913		XLOC_002716	rfbC	0	3.99742	inf	5e-05	0.000261916		XLOC_000601	fabG	0	8.94133	inf	5e-05	0.000261916
XLOC_001885	deoB	1.27603	25.6017	4.32651	5e-05	0.000261916		XLOC_000283	allA	0	16.3622	inf	5e-05	0.000261916		XLOC_000608	ycfF	0	5.45959	inf	0.00075	0.00325
XLOC_002351	gapA	1.66705	33.1878	4.31528	5e-05	0.000261916		XLOC_002807	micF	0	112.346	inf	5e-05	0.000261916		XLOC_000631	STM1261	0	11.0783	inf	5e-05	0.000261916
XLOC_000078	aceF	0.656803	9.10258	3.79274	0.0005	0.00223013		XLOC_002827	elaB	0	54.9487	inf	5e-05	0.000261916		XLOC_000666	yniB	0	5.10124	inf	5e-05	0.000261916
XLOC_003457	rpoH	1.37918	16.8526	3.61109	0.00195	0.00735823		XLOC_002838	nuoA	0	5.4434	inf	5e-05	0.000261916		XLOC_000741	STM1513	0	103.521	inf	5e-05	0.000261916
XLOC_000008	dnaJ	0.997524	11.2396	3.4941	0.0017	0.00657786		XLOC_002914	tnpA_3	0	6.69221	inf	5e-05	0.000261916		XLOC_000799	ogt	0	7.83338	inf	5e-05	0.000261916
XLOC_000216	psiF	5.88566	61.7236	3.39055	0.0069	0.02132		XLOC_002956	yfhJ	0	25.7266	inf	0.00205	0.00770829		XLOC_000814	ycjE	0	6.15385	inf	0.00415	0.0139335
XLOC_000252	lon	0.466306	4.37865	3.23114	0.0024	0.00871687		XLOC_002961	nifU	0	10.9297	inf	5e-05	0.000261916		XLOC_000828	yciG	0	297.081	inf	5e-05	0.000261916
XLOC_001318	yqjI	1.38558	12.1095	3.12758	0.01035	0.0295398		XLOC_003025	trmD	0	7.91688	inf	5e-05	0.000261916		XLOC_000829	yciF	0	3.73219	inf	0.0001	0.000511271
XLOC_003029	grpE	6.35424	53.2281	3.0664	5e-05	0.000261916		XLOC_003054	STM2748	0	6.88502	inf	0.0002	0.000977982		XLOC_000831	STM1731	0	6.33055	inf	5e-05	0.000261916
XLOC_001316	rpoD	1.06078	8.63339	3.0248	5e-05	0.000261916		XLOC_003075	luxS	0	9.2239	inf	5e-05	0.000261916		XLOC_002185	glnH	1.42519	136.546	6.58208	0.00315	0.0109735
XLOC_001061	ptsI	0.681372	5.50419	3.01401	0.00215	0.00798571		XLOC_003087	ygaD	0	4.59124	inf	5e-05	0.000261916		XLOC_003127	nlpD	1.007	76.9839	6.25642	0.00075	0.00325
XLOC_002288	wraB	5.32813	41.0071	2.94417	5e-05	0.000261916		XLOC_003130	ygbE	0	12.3581	inf	5e-05	0.000261916		XLOC_003126	rpoS	3.49915	185.165	5.72566	5e-05	0.000261916
XLOC_003397	tufA	3.5145	25.1627	2.8399	5e-05	0.000261916		XLOC_003158	ygdI	0	108.152	inf	5e-05	0.000261916		XLOC_003440	glgP	0.885354	33.0061	5.22033	5e-05	0.000261916
XLOC_000759	rpsV	269.014	1864.21	2.79281	5e-05	0.000261916		XLOC_003177	yohL	0	27.1104	inf	5e-05	0.000261916		XLOC_002579	STM1810	275.473	8699.41	4.98093	5e-05	0.000261916
XLOC_003678	fpr	1.36052	9.32799	2.77741	0.0116	0.0324556		XLOC_003204	rpiA	0	3.83214	inf	5e-05	0.000261916		XLOC_000536	rmf	180.963	5669.81	4.96953	5e-05	0.000261916
XLOC_002366	pfkB	1.06247	7.09194	2.73876	0.0105	0.0298879		XLOC_003205	yggE	0	3.89973	inf	5e-05	0.000261916		XLOC_003441	glgA	0.984217	28.8326	4.87258	0.0003	0.00139043
XLOC_000005	talB	1.15139	7.66728	2.73533	0.00825	0.0245314		XLOC_000332	ybeC	0	886.727	inf	5e-05	0.000261916		XLOC_001547	asnA	4.81804	138.25	4.84269	5e-05	0.000261916
XLOC_000673	rplT	50.4624	278.168	2.46267	5e-05	0.000261916		XLOC_003310	secG	0	14.4136	inf	5e-05	0.000261916		XLOC_003146	ygcA	0.519697	14.2463	4.77677	0.01635	0.0431413
XLOC_002358	STM1309	1.04823	5.60589	2.41899	0.0174	0.0452952		XLOC_003314	greA	0	6.85191	inf	5e-05	0.000261916		XLOC_001820	ytfK	24.0999	560.921	4.5407	5e-05	0.000261916
XLOC_001747	ssb	2.3656	12.6157	2.41495	0.0161	0.0425871		XLOC_003317	rpmA	0	24.6645	inf	5e-05	0.000261916		XLOC_002395	orf319	0.887982	17.1402	4.27071	0.00705	0.0217205
XLOC_002694	yeeX	7.89291	40.9646	2.37575	0.00625	0.0195668		XLOC_003318	rplU	0	26.9393	inf	5e-05	0.000261916		XLOC_003315	yhbZ	0.692944	12.9251	4.2213	0.00705	0.0217205
XLOC_002166	gpmA	7.30248	37.6605	2.3666	5e-05	0.000261916		XLOC_003367	STM3411	0	13.5226	inf	0.0003	0.00139043		XLOC_003142	pyrG	0.712021	12.6174	4.14735	0.0007	0.00306448
XLOC_002287	yccJ	74.5864	379.474	2.34702	5e-05	0.000261916		XLOC_003369	yhdN	0	6.06778	inf	0.0002	0.000977982		XLOC_002141	asnB	0.569989	9.71632	4.0914	0.00195	0.00735823
XLOC_000670	thrS	1.69536	7.85106	2.2113	0.00015	0.000748946		XLOC_003372	rpsD	0	7.64148	inf	5e-05	0.000261916		XLOC_003083	csrA	29.7987	487.948	4.03341	0.00745	0.0226582
XLOC_000251	clpX	1.36657	6.24001	2.19099	0.0028	0.00989983		XLOC_003373	rpsK	0	15.4621	inf	5e-05	0.000261916		XLOC_001562	ilvL	731.56	11348.2	3.95535	5e-05	0.000261916
XLOC_002265	ompA	2.69545	12.1932	2.17748	0.0003	0.00139043		XLOC_003375	rpmJ	0	267.663	inf	0.0004	0.00181447		XLOC_001566	ilvA	0.401969	5.98023	3.89504	0.01615	0.0426664
XLOC_001547	asnA	1.06904	4.81804	2.17213	0.01945	0.0498406		XLOC_003394	rpsJ	0	15.0944	inf	5e-05	0.000261916		XLOC_003145	relA	0.731088	10.3551	3.82415	0.00015	0.000748946
XLOC_000471	clpA	5.66749	25.4511	2.16694	5e-05	0.000261916		XLOC_003396	bfd	0	37.8681	inf	0.00025	0.00119239		XLOC_002869	fabB	0.523303	7.35693	3.81339	0.0188	0.0484663
XLOC_000671	infC	29.5826	132.757	2.16596	5e-05	0.000261916		XLOC_003399	rpsG	0	34.3807	inf	5e-05	0.000261916		XLOC_000257	cof	0.859844	11.6907	3.76514	0.0188	0.0484663
XLOC_001690	tufB	2.78518	12.4833	2.16416	0.00025	0.00119239		XLOC_003403	fkpA	0	14.1923	inf	5e-05	0.000261916		XLOC_002388	pykF	0.523692	7.08964	3.75892	0.00835	0.0247597
XLOC_000672	rpmI	74.5465	333.002	2.15932	0.00075	0.00325		XLOC_003412	fic	0	7.80369	inf	5e-05	0.000261916		XLOC_002484	yncB	0.981672	13.2242	3.75179	0.0025	0.00900338
XLOC_000421	ompX	3.60664	14.3105	1.98834	0.0125	0.0343428		XLOC_003412	yhfG	0	46.0698	inf	0.00645	0.020075		XLOC_002349	yeaG	1.84775	23.405	3.66298	5e-05	0.000261916
XLOC_000801	ydaA	2.81556	9.69214	1.78339	0.0033	0.0114029		XLOC_003428	STM3517	0	10.143	inf	0.0036	0.0123197		XLOC_000559	ycdF,ymdF	1309.37	15530.7	3.56818	5e-05	0.000261916
XLOC_001423	feoB	1.31322	4.41903	1.75062	0.0018	0.00688977		XLOC_003456	livJ	0	5.08252	inf	5e-05	0.000261916		XLOC_000092	fhuA	0.528567	6.17274	3.54575	0.0012	0.00487314
XLOC_000070	lpxC	7.01901	23.5597	1.74698	0.0002	0.000977982		XLOC_003485	yhjR	0	22.3075	inf	0.0031	0.010817		XLOC_001062	crr	8.05077	92.8344	3.52746	5e-05	0.000261916
XLOC_000841	hns	27.0063	85.4896	1.66246	0.0003	0.00139043		XLOC_003517	yibF	0	8.60312	inf	5e-05	0.000261916		XLOC_000101	htrA	0.633654	7.20927	3.50809	0.00495	0.016236
XLOC_002387	lpp	3509.46	10614.9	1.59676	5e-05	0.000261916		XLOC_003580	ibpB	0	3.81695	inf	0.0007	0.00306448		XLOC_000606	ycfH	1.12985	12.6507	3.48501	0.0073	0.0223294
XLOC_002271	yccV	12.6513	38.148	1.59232	0.015	0.0402771		XLOC_003710	rsd	0	12.6203	inf	5e-05	0.000261916		XLOC_003376	secY	1.04786	11.6071	3.4695	0.0004	0.00181447
XLOC_001439	yhhA	16.8913	43.3924	1.36116	0.00585	0.01845		XLOC_003715	STM4186	0	7.0992	inf	0.0159	0.0422678		XLOC_001661	yiiU	30.349	325.966	3.425	0.0001	0.000511271
XLOC_003080	STM2823	9498.42	24336.4	1.35735	0.00185	0.00705581		XLOC_003716	iclR	0	3.74832	inf	5e-05	0.000261916		XLOC_003791	yjfY	6.87881	71.0887	3.36939	0.01605	0.0425076
XLOC_000844	tyrT	31874	80126.1	1.32989	0.00035	0.00159786		XLOC_003750	phnB	0	9.97739	inf	5e-05	0.000261916		XLOC_002241	focA	0.838837	8.51397	3.34337	0.01605	0.0425076
XLOC_000846	tyrV	30854.2	71360.4	1.20966	0.00085	0.00361717		XLOC_003770	yjdC	0	3.74005	inf	5e-05	0.000261916		XLOC_000156	STM0292	2.0243	19.7871	3.28907	0.0012	0.00487314
XLOC_001255	ygfE	25.8253	59.2853	1.19889	0.0102	0.029229		XLOC_003778	blc	0	7.80415	inf	5e-05	0.000261916		XLOC_001788	miaA	1.43083	13.9304	3.28331	0.00475	0.0156522
XLOC_003079	STM2822	12762.9	29249.2	1.19644	0.00335	0.011557		XLOC_003791	yjfY	0	71.0887	inf	5e-05	0.000261916		XLOC_000332	ybeC	91.9259	886.727	3.26995	5e-05	0.000261916
XLOC_001278	pheV	32813	73713.8	1.16767	0.00245	0.00886825		XLOC_003801	ppa	0	4.75138	inf	5e-05	0.000261916		XLOC_001695	rplJ	2.21269	20.6714	3.22376	0.0103	0.0294365
XLOC_002100	ybdQ	32.1611	65.7428	1.03152	0.01075	0.030518		XLOC_003835	yjgB	0	3.76225	inf	5e-05	0.000261916		XLOC_000107	frr	1.97471	17.8455	3.17584	0.0084	0.0248733
								XLOC_000396	STM0780	0	268.221	inf	5e-05	0.000261916		XLOC_003152	csrB	42.4982	381.236	3.16521	5e-05	0.000261916
XLOC_000845	rtT	53.8361	0	inf	0.01525	0.0407431		XLOC_000472	tnpA_1	0	11.9136	inf	5e-05	0.000261916		XLOC_000632	STM1262	1475.89	12527.1	3.0854	0.00835	0.0247597
XLOC_000935	yeeI	13.5622	0	inf	5e-05	0.000261916		XLOC_000499	ycbK	0	4.53007	inf	5e-05	0.000261916		XLOC_001790	hflX	0.605153	5.13547	3.08512	0.0123	0.0339245
XLOC_001203	hypA	3.99227	0	inf	0.0056	0.0179537		XLOC_000512	STM1023	0	25.3632	inf	5e-05	0.000261916		XLOC_000865	ycgB	2.18453	17.3275	2.98767	5e-05	0.000261916
XLOC_001535	STM3834	4.61945	0	inf	5e-05	0.000261916		XLOC_000560	ycdC	0	7.27997	inf	5e-05	0.000261916		XLOC_001696	rplL	7.006	54.9819	2.97229	0.00205	0.00770829
XLOC_001707	yjaH	7.05473	0	inf	5e-05	0.000261916		XLOC_000577	yceK	0	64.7251	inf	5e-05	0.000261916		XLOC_001301	ygiB	1.81726	14.1297	2.95889	0.00715	0.0219651
XLOC_001822	ytfP	7.28057	0	inf	0.00015	0.000748946		XLOC_000593	STM1186	0	17.0746	inf	5e-05	0.000261916		XLOC_000063	yabB	3.06872	23.2366	2.92069	0.0072	0.0220869
XLOC_002642	flhD	10.4341	0	inf	5e-05	0.000261916		XLOC_000607	ptsG	0	5.01691	inf	5e-05	0.000261916		XLOC_003158	ygdI	14.704	108.152	2.87878	0.01395	0.0377429
XLOC_002898	ucpA	15.3796	0	inf	5e-05	0.000261916		XLOC_000608	ycfF	0	5.45959	inf	0.00075	0.00325		XLOC_001328	yqjC	10.9929	78.8467	2.84248	5e-05	0.000261916
XLOC_003129	ygbQ	16.9023	0	inf	5e-05	0.000261916		XLOC_000631	STM1261	0	11.0783	inf	5e-05	0.000261916		XLOC_000064	yabC	5.31497	37.6706	2.82531	5e-05	0.000261916
XLOC_003409	yhfA	6.45414	0	inf	5e-05	0.000261916		XLOC_000635	STM1265	0	4.83601	inf	5e-05	0.000261916		XLOC_002573	ymgE	12.2618	86.4547	2.81778	0.00865	0.025437
XLOC_003565	STM3785	4.95159	0	inf	5e-05	0.000261916		XLOC_000639	yeaR	0	3.72623	inf	0.0058	0.0183738		XLOC_000621	icdA	0.73126	5.0983	2.80156	0.0116	0.0324556
XLOC_003667	rhaD	3.86394	0	inf	5e-05	0.000261916		XLOC_000640	yoaG	0	23.4369	inf	0.01175	0.0326185		XLOC_002348	yeaH	1.99168	13.3928	2.7494	5e-05	0.000261916
XLOC_003673	STM4071	11.1672	0	inf	0.00135	0.00538989		XLOC_000642	yeaQ	0	61.3934	inf	5e-05	0.000261916		XLOC_000607	ptsG	0.746373	5.01691	2.74883	0.00815	0.0243018
XLOC_003675	ydeW	8.45225	0	inf	5e-05	0.000261916		XLOC_000658	osmE	0	54.1593	inf	5e-05	0.000261916		XLOC_000690	ynhG	1.14865	7.70649	2.74614	0.00545	0.0176052
XLOC_003787	yjfN	89.3083	0	inf	5e-05	0.000261916		XLOC_000661	celC	0	6.40381	inf	0.00035	0.00159786		XLOC_001966	dksA	4.41979	29.653	2.74612	0.0034	0.0116916
XLOC_003788	yjfO	60.1555	0	inf	5e-05	0.000261916		XLOC_000676	himA	0	75.0817	inf	5e-05	0.000261916		XLOC_003366	smf	0.851471	5.56312	2.70787	0.01735	0.0452756
XLOC_000382	valT	147470	72614.9	-1.02209	0.00325	0.011285		XLOC_000714	ydhL	0	13.6796	inf	0.0025	0.00900338		XLOC_000431	yliH	23.482	152.579	2.69993	5e-05	0.000261916
XLOC_000263	ffs	385579	185288	-1.05726	0.0003	0.00139043		XLOC_000741	STM1513	0	103.521	inf	5e-05	0.000261916		XLOC_003203	serA	0.809109	5.23475	2.69371	0.00965	0.0279156
XLOC_001054	valY	143939	69053.6	-1.05967	0.00505	0.0164879		XLOC_000742	ydeI	0	4.68013	inf	0.0008	0.00343179		XLOC_000602	acpP	81.9665	522.731	2.67296	5e-05	0.000261916
XLOC_001052	valU	148264	68504	-1.11391	0.0023	0.00848374		XLOC_000810	tpx	0	8.31133	inf	5e-05	0.000261916		XLOC_001442	yhhN	1.92213	12.1782	2.66353	0.0099	0.0286
XLOC_000128	alaV	33562.4	14289.6	-1.23189	0.00295	0.0103614		XLOC_000814	ycjE	0	6.15385	inf	0.00415	0.0139335		XLOC_003738	qor	0.873353	5.47804	2.64902	0.016	0.0424807
XLOC_003254	exbB	22.4593	9.4476	-1.2493	0.00275	0.00975541		XLOC_000822	yciN	0	7.29711	inf	0.01545	0.0411743		XLOC_003365	yrdD	2.81359	17.5763	2.64315	0.00645	0.020075
XLOC_001129	yfiA	504.103	207.993	-1.27718	0.00035	0.00159786		XLOC_000829	yciF	0	3.73219	inf	0.0001	0.000511271		XLOC_001330	yqjE	8.88898	55.4826	2.64194	0.0005	0.00223013
XLOC_001583	hisR	207304	83984.1	-1.30356	5e-05	0.000261916		XLOC_000831	STM1731	0	6.33055	inf	5e-05	0.000261916		XLOC_000675	pheT	1.12197	6.66679	2.57096	5e-05	0.000261916
XLOC_001713	rrfE	1758160	706268	-1.31578	5e-05	0.000261916		XLOC_000261	amtB	0.504012	259.047	9.00554	0.0166	0.0435852		XLOC_002996	STM2615	3371.47	19928.8	2.56341	0.0005	0.00223013
XLOC_003309	leuU	16401.9	6169.01	-1.41075	0.00105	0.00435525		XLOC_001547	asnA	1.06904	138.25	7.01482	0.0018	0.00688977		XLOC_000330	cspE	588.822	3475.29	2.56123	5e-05	0.000261916
XLOC_002349	yeaG	5.1555	1.84775	-1.48034	0.0039	0.0131355		XLOC_002128	gltI	1.02365	121.031	6.88552	0.0039	0.0131355		XLOC_003395	bfr	3.90419	22.9803	2.55731	0.0038	0.0128597
XLOC_002779	yejG	35.5399	12.5378	-1.50316	0.0139	0.0376554		XLOC_001820	ytfK	9.11603	560.921	5.94325	0.0058	0.0183738		XLOC_000248	bolA	26.9181	150.461	2.48274	5e-05	0.000261916
XLOC_003126	rpoS	10.1653	3.49915	-1.53857	0.0042	0.0140792		XLOC_003141	eno	0.820335	25.5416	4.96049	0.0015	0.00591128		XLOC_003313	ftsJ	1.94285	10.8255	2.4782	0.01285	0.0352589
XLOC_001689	thrT	559633	181446	-1.62494	5e-05	0.000261916		XLOC_000203	yahO	9.71066	282.424	4.86215	0.00255	0.0090913		XLOC_001302	ygiC	0.847788	4.60081	2.44011	0.0143	0.0386408
XLOC_001584	leuT	107412	34582.9	-1.63503	5e-05	0.000261916		XLOC_002141	asnB	0.445161	9.71632	4.44801	0.00745	0.0226582		XLOC_003889	arcA	3.09383	16.5836	2.42229	0.00085	0.00361717
XLOC_000431	yliH	96.1072	23.482	-2.03309	5e-05	0.000261916		XLOC_002643	otsA	0.289361	5.84435	4.3361	0.0031	0.010817		XLOC_000931	yodD	99.2553	516.784	2.38035	5e-05	0.000261916
XLOC_000065	ftsI	36.9726	7.567	-2.28866	5e-05	0.000261916		XLOC_000474	lrp	2.41749	45.2705	4.22699	0.0058	0.0183738		XLOC_000065	ftsI	7.567	39.2678	2.37555	5e-05	0.000261916
XLOC_000496	STM0989	6.11597	1.13622	-2.42834	0.0144	0.0388618		XLOC_001061	ptsI	0.681372	12.5129	4.19883	0.0005	0.00223013		XLOC_003312	hflB	2.41053	12.4504	2.36876	5e-05	0.000261916
XLOC_001109	STM2599	33.3147	5.4362	-2.61549	5e-05	0.000261916		XLOC_003126	rpoS	10.1653	185.165	4.18709	5e-05	0.000261916		XLOC_000490	rpsA	1.90433	9.6713	2.34442	5e-05	0.000261916
XLOC_003127	nlpD	9.18025	1.007	-3.18847	0.00255	0.0090913		XLOC_003440	glgP	1.97673	33.0061	4.06154	5e-05	0.000261916		XLOC_003384	rplE	4.77538	23.9086	2.32384	0.00165	0.00640765
XLOC_003365	yrdD	26.3919	2.81359	-3.22961	0.0028	0.00989983		XLOC_003398	fusA	0.902413	15.0581	4.06061	5e-05	0.000261916		XLOC_003399	rpsG	6.89008	34.3807	2.31901	0.00055	0.00244802
XLOC_000536	rmf	1809.9	180.963	-3.32214	5e-05	0.000261916		XLOC_003441	glgA	1.74812	28.8326	4.04382	0.0001	0.000511271		XLOC_001416	yrfG	2.01236	9.892	2.29738	0.0125	0.0343428
XLOC_001627	STM4002	4421.68	363.106	-3.60613	5e-05	0.000261916		XLOC_001562	ilvL	691.055	11348.2	4.03752	0.00015	0.000748946		XLOC_001761	proP	1.04077	5.06757	2.28364	0.0035	0.0119968
XLOC_000852	ychM	5.74514	0.453878	-3.66197	0.00585	0.01845		XLOC_001316	rpoD	1.06078	15.8879	3.90473	5e-05	0.000261916		XLOC_000603	fabF	1.15662	5.47287	2.24239	0.0052	0.0169258
XLOC_003267	glgS	577.66	43.6608	-3.72581	5e-05	0.000261916		XLOC_002388	pykF	0.480011	7.08964	3.88457	0.0157	0.0417883		XLOC_003456	livJ	1.10029	5.08252	2.20766	0.01295	0.0353513
XLOC_002571	ychH	201.443	11.0218	-4.19194	0.0008	0.00343179		XLOC_001062	crr	6.54535	92.8344	3.82612	5e-05	0.000261916		XLOC_000069	ftsZ	1.39572	6.42747	2.20325	0.0039	0.0131355
XLOC_003152	csrB	8274.8	42.4982	-7.60518	5e-05	0.000261916		XLOC_003376	secY	0.827846	11.6071	3.8095	0.001	0.00419685		XLOC_003387	rpsQ	94.1587	428.535	2.18625	0.00105	0.00435525
								XLOC_002869	fabB	0.539879	7.35693	3.7684	0.0166	0.0435852		XLOC_002240	pflB	1.77834	8.09002	2.18561	5e-05	0.000261916
								XLOC_002962	nifS	0.903677	11.8458	3.71242	0.00155	0.00606349		XLOC_002246	asnS	1.06521	4.81944	2.17773	0.0062	0.0194675
								XLOC_002963	yfhP	2.29935	30.0209	3.70667	0.00665	0.0206073		XLOC_002494	STM1607	1.99112	8.68906	2.12562	0.0167	0.04374
								XLOC_001565	ilvD	0.353072	4.56945	3.69399	0.0129	0.0353053		XLOC_001059	cysK	1.47568	6.25226	2.083	0.01085	0.0307201
								XLOC_002592	cspC	24.9957	306.684	3.617	0.00265	0.00943205		XLOC_000658	osmE	12.9212	54.1593	2.06747	0.00235	0.00857911
								XLOC_003208	fba	0.623008	7.33308	3.5571	0.0167	0.04374		XLOC_000104	rpsB	1.98992	8.22533	2.04737	0.0124	0.0341561
								XLOC_000251	clpX	1.36657	16.024	3.5516	0.0002	0.000977982		XLOC_002203	grxA	14.6905	59.1506	2.00951	0.0136	0.0369837
								XLOC_002351	gapA	1.66705	19.4235	3.54243	5e-05	0.000261916		XLOC_003377	rplO	5.63314	22.6019	2.00443	0.0071	0.021843
								XLOC_003145	relA	0.902335	10.3551	3.52054	5e-05	0.000261916		XLOC_002186	dps	5.56523	22.2835	2.00146	0.00225	0.00834261
								XLOC_000092	fhuA	0.540276	6.17274	3.51414	0.00085	0.00361717		XLOC_003682	menG	5.01627	18.5077	1.88344	0.00765	0.0231345
								XLOC_000257	cof	1.08948	11.6907	3.42365	0.00785	0.023539		XLOC_001255	ygfE	59.2853	212.672	1.84288	5e-05	0.000261916
								XLOC_003515	aldB	0.803587	8.38622	3.38349	0.0011	0.00454496		XLOC_001315	dnaG	1.58725	5.65938	1.83411	0.00105	0.00435525
								XLOC_002241	focA	0.834243	8.51397	3.35129	0.0174	0.0452952		XLOC_002593	yobF	199.82	706.045	1.82106	0.00545	0.0176052
								XLOC_002395	orf319	1.69938	17.1402	3.3343	0.0003	0.00139043		XLOC_000081	acnB	1.1581	3.93803	1.76571	0.00115	0.00470595
								XLOC_002348	yeaH	1.33343	13.3928	3.32824	0.0002	0.000977982		XLOC_002592	cspC	94.0287	306.684	1.70558	0.00115	0.00470595
								XLOC_002246	asnS	0.485721	4.81944	3.31067	0.01445	0.0388982		XLOC_000262	ybaY	4.77339	15.2838	1.67892	0.0086	0.025395
								XLOC_003008	rpoE	8.07821	77.6047	3.26404	5e-05	0.000261916		XLOC_002701	yeeY	2.24707	6.94986	1.62894	0.0111	0.0312618
								XLOC_001455	treF	0.42595	4.0657	3.25475	0.0134	0.036533		XLOC_003212	speB	1.85868	5.70088	1.6169	0.01765	0.04589
								XLOC_001301	ygiB	1.50466	14.1297	3.23122	0.00785	0.023539		XLOC_000412	ybhL	6.71111	19.7014	1.55368	0.0016	0.00624762
								XLOC_000606	ycfH	1.36158	12.6507	3.21585	0.00465	0.0153702		XLOC_003300	nlpI	12.2139	33.6629	1.46264	0.0003	0.00139043
								XLOC_003457	rpoH	1.37918	12.7593	3.20967	0.0032	0.0111295		XLOC_001565	ilvD	1.75176	4.56945	1.38321	0.0088	0.0257714
								XLOC_000063	yabB	2.54427	23.2366	3.19107	0.01	0.0287719		XLOC_000251	clpX	6.24001	16.024	1.36061	0.0008	0.00343179
								XLOC_000800	fnr	1.31024	11.8048	3.17147	0.00455	0.015063		XLOC_002963	yfhP	11.8051	30.0209	1.34655	0.0037	0.0125812
								XLOC_003384	rplE	2.66924	23.9086	3.16303	0.0043	0.0143918		XLOC_001468	yiaG	68.6198	174.287	1.34476	0.0012	0.00487314
								XLOC_000064	ftsL	20.9628	187.086	3.1578	0.00155	0.00606349		XLOC_003194	yqfA	7.29354	18.3311	1.3296	0.00435	0.0144683
								XLOC_003315	yhbZ	1.45575	12.9251	3.15034	0.0005	0.00223013		XLOC_003492	proK	7955.36	19755.1	1.31222	0.00435	0.0144683
								XLOC_001315	dnaG	0.65038	5.65938	3.12129	0.00275	0.00975541		XLOC_002806	ompC	3.33272	8.12922	1.28642	0.00665	0.0206073
								XLOC_000490	rpsA	1.11491	9.6713	3.11678	5e-05	0.000261916		XLOC_001777	ecnB	1220.2	2831.41	1.2144	0.00095	0.00400277
								XLOC_001416	yrfG	1.17277	9.892	3.07634	0.0194	0.0497723		XLOC_003371	rpoA	5.12332	11.7654	1.1994	0.00625	0.0195668
								XLOC_003127	nlpD	9.18025	76.9839	3.06795	5e-05	0.000261916		XLOC_001061	ptsI	5.50419	12.5129	1.18482	0.0015	0.00591128
								XLOC_001255	ygfE	25.8253	212.672	3.04177	5e-05	0.000261916		XLOC_001584	leuT	34582.9	78508.8	1.18279	0.00075	0.00325
								XLOC_000107	frr	2.18555	17.8455	3.02949	0.0059	0.0185802		XLOC_001698	rpoC	1.91034	3.98712	1.06152	0.00685	0.0211962
								XLOC_003301	pnp	0.537537	4.31611	3.0053	0.00215	0.00798571		XLOC_001689	thrT	181446	363229	1.00134	0.0031	0.010817
								XLOC_001696	rplL	6.91277	54.9819	2.99162	0.0021	0.00784098
								XLOC_000064	yabC	4.77024	37.6706	2.98131	5e-05	0.000261916		XLOC_001051	yfeD	4.18568	0	inf	0.00105	0.00435525
								XLOC_001566	ilvA	0.774304	5.98023	2.94923	0.0029	0.0102195		XLOC_001187	STM2804	18.2915	0	inf	5e-05	0.000261916
								XLOC_003377	rplO	3.04335	22.6019	2.89271	0.01165	0.0325528		XLOC_001818	ytfH	8.54096	0	inf	5e-05	0.000261916
								XLOC_000491	himD	7.04827	50.8967	2.85223	0.01905	0.0490514		XLOC_001924	STM0082	37.094	0	inf	5e-05	0.000261916
								XLOC_000421	ompX	3.60664	25.9594	2.84753	0.0024	0.00871687		XLOC_002474	STM1562	116.529	0	inf	5e-05	0.000261916
								XLOC_002702	yeeZ	1.59072	10.7679	2.75899	0.0054	0.0174967		XLOC_003098	ygbA	21.5402	0	inf	5e-05	0.000261916
								XLOC_000216	psiF	5.88566	39.7503	2.75569	0.0152	0.0407116		XLOC_003547	STM3752	11.6698	0	inf	5e-05	0.000261916
								XLOC_003312	hflB	1.87385	12.4504	2.73211	5e-05	0.000261916		XLOC_003741	yjcB	14.2718	0	inf	5e-05	0.000261916
								XLOC_002288	wraB	5.32813	34.8545	2.70964	0.00025	0.00119239		XLOC_000050	STM0083	41.1323	0	inf	5e-05	0.000261916
								XLOC_003397	tufA	3.5145	22.656	2.6885	5e-05	0.000261916		XLOC_001710	rrsE	22724.5	11103.4	-1.03324	0.0009	0.0037996
								XLOC_002573	ymgE	13.6772	86.4547	2.66017	0.0088	0.0257714		XLOC_002962	nifS	24.358	11.8458	-1.04002	0.00455	0.015063
								XLOC_000865	ycgB	2.85915	17.3275	2.59941	5e-05	0.000261916		XLOC_001555	rrsC	25220.9	12052.6	-1.06527	0.00015	0.000748946
								XLOC_003146	ygcA	2.4319	14.2463	2.55043	0.0001	0.000511271		XLOC_001680	rrsB	25267	12031.1	-1.07048	5e-05	0.000261916
								XLOC_001790	hflX	0.881322	5.13547	2.54275	0.00865	0.025437		XLOC_001617	rrsA	25278.8	11983.5	-1.07688	0.00025	0.00119239
								XLOC_000330	cspE	609.07	3475.29	2.51245	5e-05	0.000261916		XLOC_000672	rpmI	333.002	155.642	-1.0973	0.01005	0.0288768
								XLOC_002287	yccJ	74.5864	419.102	2.49032	5e-05	0.000261916		XLOC_003080	STM2823	24336.4	10753.8	-1.17826	0.00585	0.01845
								XLOC_000602	acpP	93.1028	522.731	2.48917	5e-05	0.000261916		XLOC_001427	yhgI	19.9804	8.78048	-1.18622	0.0137	0.0372082
								XLOC_001747	ssb	2.3656	13.2585	2.48664	0.01485	0.0399246		XLOC_001684	rrfB	460756	197866	-1.21948	5e-05	0.000261916
								XLOC_001690	tufB	2.78518	15.5234	2.4786	5e-05	0.000261916		XLOC_001558	9S,rrfC	472705	199848	-1.24204	5e-05	0.000261916
								XLOC_003387	rpsQ	78.6243	428.535	2.44637	5e-05	0.000261916		XLOC_000130	rrfH	448773	188310	-1.25288	5e-05	0.000261916
								XLOC_001698	rpoC	0.735336	3.98712	2.43887	5e-05	0.000261916		XLOC_001621	rrfA	450053	188843	-1.25291	5e-05	0.000261916
								XLOC_001885	deoB	1.27603	6.58902	2.36841	0.00295	0.0103614		XLOC_003208	fba	18.1814	7.33308	-1.30997	0.0009	0.0037996
								XLOC_001330	yqjE	10.7862	55.4826	2.36285	0.0005	0.00223013		XLOC_003018	rrsG	58892.7	23338.9	-1.33535	5e-05	0.000261916
								XLOC_001966	dksA	5.78264	29.653	2.35837	0.00155	0.00606349		XLOC_003809	yjgA	18.9232	7.47556	-1.3399	0.01195	0.0331306
								XLOC_003209	pgk	1.02944	5.2098	2.33937	0.0095	0.027519		XLOC_000673	rplT	278.168	107.879	-1.36654	0.0003	0.00139043
								XLOC_003371	rpoA	2.55341	11.7654	2.20405	0.00105	0.00435525		XLOC_000471	clpA	25.4511	9.60719	-1.40554	5e-05	0.000261916
								XLOC_003466	uspB	9.33698	42.6952	2.19305	0.0053	0.0171988		XLOC_000126	rrsH	20320.3	7637.11	-1.41182	5e-05	0.000261916
								XLOC_002349	yeaG	5.1555	23.405	2.18263	5e-05	0.000261916		XLOC_003468	prlC	3.87244	1.41713	-1.45027	0.00445	0.0147779
								XLOC_000069	ftsZ	1.42928	6.42747	2.16896	0.00435	0.0144683		XLOC_003081	STM2824	23422	8537.86	-1.45592	0.00175	0.00674684
								XLOC_000667	ydiY	1.9657	8.67144	2.14123	0.01105	0.0312034		XLOC_000129	rrlH	29469.3	10635.2	-1.47037	5e-05	0.000261916
								XLOC_002306	yceP	17.2853	75.3554	2.12417	0.0111	0.0312618		XLOC_003359	rrfD	645952	232744	-1.47268	5e-05	0.000261916
								XLOC_000104	rpsB	1.91939	8.22533	2.09942	0.01445	0.0388982		XLOC_001620	rrlA	29450	10522.8	-1.48475	5e-05	0.000261916
								XLOC_003142	pyrG	2.95854	12.6174	2.09246	5e-05	0.000261916		XLOC_001560	trpT	244613	87084.4	-1.49001	5e-05	0.000261916
								XLOC_000601	fabG	2.1861	8.94133	2.03213	0.00825	0.0245314		XLOC_001557	rrlC	28420.2	10081.5	-1.49521	5e-05	0.000261916
								XLOC_001661	yiiU	79.9854	325.966	2.02691	5e-05	0.000261916		XLOC_001683	rrlB	28786.2	10166.5	-1.50155	5e-05	0.000261916
								XLOC_000621	icdA	1.26133	5.0983	2.01507	0.00525	0.0170625		XLOC_001712	rrlE	27683.4	9769.42	-1.50268	5e-05	0.000261916
								XLOC_003889	arcA	4.14861	16.5836	1.99906	0.0014	0.00557907		XLOC_003015	rrfG	807747	284419	-1.50589	5e-05	0.000261916
								XLOC_000412	ybhL	5.19906	19.7014	1.92198	0.00035	0.00159786		XLOC_000079	lpdA	5.34486	1.8448	-1.53469	0.0075	0.0227454
								XLOC_003442	glgX	1.31075	4.63729	1.82289	0.00235	0.00857911		XLOC_003357	rrfF	649937	222688	-1.54527	5e-05	0.000261916
								XLOC_003676	tpiA	1.99732	6.88956	1.78634	0.01845	0.0476793		XLOC_002694	yeeX	40.9646	13.7193	-1.57817	0.00905	0.0263948
								XLOC_002265	ompA	2.69545	8.93856	1.72952	0.0023	0.00848374		XLOC_003362	rrsD	55853.3	18520.5	-1.59252	5e-05	0.000261916
								XLOC_000536	rmf	1809.9	5669.81	1.64739	5e-05	0.000261916		XLOC_003769	pheR	47876.1	15495.3	-1.62748	5e-05	0.000261916
								XLOC_001329	yqjD	22.4397	70.244	1.64632	0.0049	0.0160968		XLOC_002876	yfcZ	95.2354	30.6957	-1.63346	0.00235	0.00857911
								XLOC_000682	pps	2.06451	6.41543	1.63575	0.0003	0.00139043		XLOC_002961	nifU	34.0099	10.9297	-1.63771	0.0058	0.0183738
								XLOC_000670	thrS	1.69536	5.25009	1.63075	0.00215	0.00798571		XLOC_000671	infC	132.757	42.6498	-1.63817	5e-05	0.000261916
								XLOC_000070	lpxC	7.01901	20.9419	1.57705	0.0009	0.0037996		XLOC_003079	STM2822	29249.2	9212.32	-1.66676	0.00015	0.000748946
								XLOC_000081	acnB	1.32385	3.93803	1.57273	0.00135	0.00538989		XLOC_003016	rrlG	57755.1	18070.2	-1.67634	5e-05	0.000261916
								XLOC_003575	ivbL	928.356	2721.34	1.55157	0.01055	0.0299901		XLOC_003360	rrlD	62678.8	19239.5	-1.70391	5e-05	0.000261916
								XLOC_002309	yceB	4.97186	14.5334	1.54752	0.0093	0.0270131		XLOC_001713	rrfE	706268	216397	-1.70653	5e-05	0.000261916
								XLOC_002874	sixA	6.72755	19.6131	1.54367	0.01015	0.0291249		XLOC_003078	STM2821	26435.1	7923.05	-1.73832	0.0002	0.000977982
								XLOC_002996	STM2615	6912.2	19928.8	1.52764	0.0019	0.00719503		XLOC_001485	mtlR	16.6204	4.59876	-1.85364	0.0112	0.0315018
								XLOC_002240	pflB	3.12627	8.09002	1.3717	0.0012	0.00487314		XLOC_001109	STM2599	5.4362	1.48164	-1.8754	0.00915	0.02665
								XLOC_002671	STM1988	60.9534	154.831	1.34492	0.0058	0.0183738		XLOC_000008	dnaJ	11.2396	3.05937	-1.87728	0.0003	0.00139043
								XLOC_000632	STM1262	5355.74	12527.1	1.22589	0.0108	0.0306191		XLOC_001122	trxC	17.8511	4.83849	-1.88339	0.01835	0.0474784
								XLOC_001777	ecnB	1217.73	2831.41	1.21733	0.00085	0.00361717		XLOC_000759	rpsV	1864.21	501.345	-1.89469	5e-05	0.000261916
								XLOC_000841	hns	27.0063	58.9937	1.12727	0.00885	0.0258469		XLOC_003798	ytfL	5.35821	1.42012	-1.91573	0.00375	0.0127309
								XLOC_000673	rplT	50.4624	107.879	1.09613	0.008	0.0239551		XLOC_002366	pfkB	7.09194	1.83134	-1.95328	0.00865	0.025437
																XLOC_001885	deoB	25.6017	6.58902	-1.9581	5e-05	0.000261916
								XLOC_000935	yeeI	13.5622	0	inf	5e-05	0.000261916		XLOC_000544	serT	38181.4	9531.34	-2.00212	5e-05	0.000261916
								XLOC_001203	hypA	3.99227	0	inf	0.0056	0.0179537		XLOC_001423	feoB	4.41903	1.10151	-2.00425	0.0008	0.00343179
								XLOC_003667	rhaD	3.86394	0	inf	5e-05	0.000261916		XLOC_003678	fpr	9.32799	2.13565	-2.12689	0.0078	0.0234881
								XLOC_003673	STM4071	11.1672	0	inf	0.00135	0.00538989		XLOC_001278	pheV	73713.8	16826.5	-2.1312	5e-05	0.000261916
								XLOC_001560	trpT	189753	87084.4	-1.12363	0.0011	0.00454496		XLOC_002680	serU	140991	31742.6	-2.15111	5e-05	0.000261916
								XLOC_000844	tyrT	31874	13894.9	-1.19783	0.00125	0.0050283		XLOC_003029	grpE	53.2281	11.9564	-2.1544	5e-05	0.000261916
								XLOC_003309	leuU	16401.9	7041.24	-1.21996	0.0033	0.0114029		XLOC_001439	yhhA	43.3924	9.25402	-2.22929	0.0005	0.00223013
								XLOC_002138	glnU	32198.3	13750.3	-1.22752	0.0035	0.0119968		XLOC_001513	selC	78796.6	15861.5	-2.31261	5e-05	0.000261916
								XLOC_000846	tyrV	30854.2	12862	-1.26235	0.00165	0.00640765		XLOC_000005	talB	7.66728	1.4739	-2.37907	0.00565	0.0180868
								XLOC_002137	glnW	37069.9	15269.5	-1.27959	0.00115	0.00470595		XLOC_000793	ldhA	29.7815	5.71946	-2.38046	5e-05	0.000261916
								XLOC_001451	uspA	52.003	19.665	-1.40297	0.0015	0.00591128		XLOC_002166	gpmA	37.6605	6.96139	-2.43561	5e-05	0.000261916
								XLOC_003307	metY	1920700	689593	-1.47782	5e-05	0.000261916		XLOC_001641	sodA	39.4455	7.27454	-2.43893	5e-05	0.000261916
								XLOC_001237	metW	1694750	602740	-1.49146	5e-05	0.000261916		XLOC_000846	tyrV	71360.4	12862	-2.472	5e-05	0.000261916
								XLOC_000263	ffs	385579	136339	-1.49983	5e-05	0.000261916		XLOC_000844	tyrT	80126.1	13894.9	-2.52772	5e-05	0.000261916
								XLOC_001236	metZ	1754130	617926	-1.50525	5e-05	0.000261916		XLOC_000324	ahpC	24.0569	4.07968	-2.55993	0.0009	0.0037996
								XLOC_003254	exbB	22.4593	7.74744	-1.53552	0.00185	0.00705581		XLOC_001772	mopB	89.1632	13.8316	-2.68848	0.001	0.00419685
								XLOC_001710	rrsE	32689.2	11103.4	-1.55781	5e-05	0.000261916		XLOC_001662	rpmE	154.335	22.7759	-2.76048	0.00995	0.0286668
								XLOC_001680	rrsB	36309.8	12031.1	-1.59359	5e-05	0.000261916		XLOC_000984	yohK	10.5252	1.54281	-2.77022	0.0168	0.043948
								XLOC_001555	rrsC	36375.2	12052.6	-1.59361	5e-05	0.000261916		XLOC_000984	yohJ	26.2478	3.81097	-2.78397	0.01295	0.0353513
								XLOC_001617	rrsA	36230.2	11983.5	-1.59614	5e-05	0.000261916		XLOC_002653	cysT	78911.7	11128.5	-2.82598	5e-05	0.000261916
								XLOC_002680	serU	96192.9	31742.6	-1.59951	5e-05	0.000261916		XLOC_000272	htpG	4.13829	0.560413	-2.88447	0.005	0.0163748
								XLOC_000338	ybeL	26.9356	8.63312	-1.64156	0.0033	0.0114029		XLOC_002578	STM1809	629.57	83.1347	-2.92084	0.0003	0.00139043
								XLOC_000544	serT	29894	9531.34	-1.64911	5e-05	0.000261916		XLOC_002369	ydiE	184.409	23.872	-2.94951	0.0177	0.045908
								XLOC_003082	STM2825	161472	51147.3	-1.65855	5e-05	0.000261916		XLOC_001853	leuX	41092.4	5238.4	-2.97167	5e-05	0.000261916
								XLOC_001684	rrfB	664413	197866	-1.74756	5e-05	0.000261916		XLOC_002100	ybdQ	65.7428	8.18095	-3.00649	0.00015	0.000748946
								XLOC_001558	9S,rrfC	675323	199848	-1.75668	5e-05	0.000261916		XLOC_002112	ybeD	277.073	29.2267	-3.2449	0.0001	0.000511271
								XLOC_000130	rrfH	639068	188310	-1.76286	5e-05	0.000261916		XLOC_003265	ygiD	13.5095	1.4203	-3.24971	0.00305	0.0106951
								XLOC_001621	rrfA	643226	188843	-1.76814	5e-05	0.000261916		XLOC_000078	aceF	9.10258	0.939212	-3.27675	5e-05	0.000261916
								XLOC_000129	rrlH	38284.4	10635.2	-1.84792	5e-05	0.000261916		XLOC_001687	tyrU	225714	20999.9	-3.42604	5e-05	0.000261916
								XLOC_003263	icc	7.88929	2.13913	-1.88287	0.01135	0.0318817		XLOC_000077	aceE	6.35789	0.491752	-3.69255	0.00025	0.00119239
								XLOC_002648	yecA	8.52639	2.31163	-1.88302	0.01645	0.0433515		XLOC_002652	leuZ	416785	30346.7	-3.77969	5e-05	0.000261916
								XLOC_001557	rrlC	37740.2	10081.5	-1.9044	5e-05	0.000261916		XLOC_002387	lpp	10614.9	757.854	-3.80802	5e-05	0.000261916
								XLOC_001620	rrlA	39568.8	10522.8	-1.91085	5e-05	0.000261916		XLOC_001336	rnpB	8037.21	563.878	-3.83324	5e-05	0.000261916
								XLOC_001712	rrlE	36958.6	9769.42	-1.91956	5e-05	0.000261916		XLOC_001773	mopA	34.6867	2.28076	-3.9268	5e-05	0.000261916
								XLOC_000126	rrsH	28986.2	7637.11	-1.92427	5e-05	0.000261916		XLOC_000792	acpD	38.828	1.90002	-4.35301	0.00245	0.00886825
								XLOC_001683	rrlB	38658.1	10166.5	-1.92694	5e-05	0.000261916		XLOC_000639	yeaR	85.1142	3.72623	-4.51361	0.01175	0.0326185
								XLOC_003018	rrsG	88810.5	23338.9	-1.92799	5e-05	0.000261916		XLOC_000007	dnaK	94.7964	3.66502	-4.69294	5e-05	0.000261916
								XLOC_002100	ybdQ	32.1611	8.18095	-1.97497	0.00235	0.00857911		XLOC_002012	STM0402	77.6826	2.50162	-4.95666	0.0007	0.00306448
								XLOC_003359	rrfD	924013	232744	-1.98917	5e-05	0.000261916		XLOC_003019	clpB	123.008	3.54302	-5.11763	5e-05	0.000261916
								XLOC_003357	rrfF	899440	222688	-2.014	5e-05	0.000261916		XLOC_001378	STM3362	924.29	13.2701	-6.1221	0.0008	0.00343179
								XLOC_003016	rrlG	73357.3	18070.2	-2.02133	5e-05	0.000261916		XLOC_000628	STM1251	480.631	4.54038	-6.72597	5e-05	0.000261916
								XLOC_003015	rrfG	1170380	284419	-2.04088	5e-05	0.000261916		XLOC_003580	ibpB	628.92	3.81695	-7.36431	0.00175	0.00674684
								XLOC_003360	rrlD	80321.5	19239.5	-2.06171	0.00025	0.00119239		XLOC_003581	ibpA	1070.88	6.0238	-7.47391	0.00015	0.000748946
								XLOC_003362	rrsD	83790.8	18520.5	-2.17767	5e-05	0.000261916
								XLOC_002387	lpp	3509.46	757.854	-2.21126	5e-05	0.000261916
								XLOC_000496	STM0989	6.11597	1.3066	-2.22676	0.0129	0.0353053
								XLOC_002779	yejG	35.5399	6.42948	-2.46667	0.00885	0.0258468
								XLOC_002653	cysT	65025.9	11128.5	-2.54675	5e-05	0.000261916
								XLOC_001853	leuX	33102.4	5238.4	-2.65974	5e-05	0.000261916
								XLOC_001513	selC	117723	15861.5	-2.8918	5e-05	0.000261916
								XLOC_003788	yjfO	60.1555	7.83236	-2.94118	0.0034	0.0116916
								XLOC_001730	malM	6.57686	0.829752	-2.98665	0.0177	0.045908
								XLOC_003787	yjfN	89.3083	11.1608	-3.00036	0.00065	0.00286322
								XLOC_001713	rrfE	1758160	216397	-3.02231	5e-05	0.000261916
								XLOC_002652	leuZ	253113	30346.7	-3.06017	5e-05	0.000261916
								XLOC_000627	STM1250	157.695	15.8581	-3.31384	0.0006	0.00265946
								XLOC_001627	STM4002	4421.68	421.196	-3.39203	5e-05	0.000261916
								XLOC_002898	ucpA	15.3796	1.44175	-3.41513	0.0025	0.00900338
								XLOC_001687	tyrU	231150	20999.9	-3.46037	5e-05	0.000261916
								XLOC_003152	csrB	8274.8	381.236	-4.43997	5e-05	0.000261916
								XLOC_001336	rnpB	12439.1	563.878	-4.46335	5e-05	0.000261916
								XLOC_001109	STM2599	33.3147	1.48164	-4.49089	0.0001	0.000511271

## Sheet: Tab. S6 Venn diagram data
Table S6: Genes significantly increased or decreased in expression in Salmonella exposed to LM or LE, compared to MM
	increased compared to MM			decreased compared to MM			increased in LE compared to LM	increased in LM compared to LE
	LM	LE	LM and LE	LM	LE	LM and LE	up in LE compared to LM	up in LM compared to LE
number	69	204	60	27	46	16	206	101
	pheV	ygbE	tufB	valU	serU	yjfN	rtT	yfeD
	STM2822	ynfD	fusA	yfiA	rrlC	STM0989	STM1851	STM2804
	yqjI	rpsD	ygdI	flhD	leuZ	hypA	STM1877	ytfH
	yfiD	yehV	wraB	leuT	lpp	rhaD	yecN	STM0082
	hscB	rpiA	ilvG	valT	rrfB	STM2599	STM2148	STM1562
	STM0083	aldB	rpsG	ychM	rrlB	yeeI	yejL	ygbA
	STM2800	livJ	yhjR	rpoS	STM2825	ucpA	STM2506	STM3752
	STM1541	yhfG	ptsH	hisR	rrlH	yejG	STM2787	yjcB
	sulA	argR	yoaG	ftsI	tyrU	yjfO	yaeJ	STM0083
	STM2434	yaiB	ompA	glgS	rrfD	rrfE	yghA	rrsE
	clpA	yabC	yjfY	rmf	STM1250	leuU	yhbO	nifS
	STM2804	yhdV	yodD	STM3785	rrsE	STM4071	yhbY	rrsC
	yhhA	yggE	himA	rtT	glnW	csrB	yhcB	rrsB
	tyrT	yajC	rpsK	ydeW	9S,rrfC	exbB	fis	rrsA
	acpD	rpoS	asnA	yeaG	metY	STM4002	yicC	rpmI
	rpsV	trmD	hns	yjaH	uspA	ffs	tatA	STM2823
	ybdQ	STM3411	tufA	STM3834	rrsD		rhaR	yhgI
	yjcB	tesB	fba	valY	metZ		cpxP	rrfB
	ygaC	yqjD	rplT	yhfA	icc		aceB	9S,rrfC
	talB	yebE	ygfE	nlpD	tyrT		yjbO	rrfH
	yohK	focA	ynfB	thrT	leuX		ytfP	rrfA
	yhgH	rof	rpoH	ytfP	rrlD		leuL	fba
	yhcN	fabB	elaB	ygbQ	trpT		STM0355	rrsG
	mopA	STM1988	STM1868A	yliH	rrlE		STM0359	yjgA
	yohD	pgk	yebW	alaV	rrsC		tesB	rplT
	ydaA	yjgB	osmE	ychH	glnU		ybgS	clpA
	pfkB	yeaG	deoB	yrdD	rrfA		STM0762	rrsH
	STM0402	cspC	yccJ		rrsG		ybhB	prlC
	feoA	ybhL	yohJ		rrsB		yaiA	STM2824
	yeeX	hflB	STM3362		rrsH		aroM	rrlH
	rpmI	yaeJ	STM0780		rrfG		fabA	rrfD
	tyrV	secG	ompX		ybdQ		msyB	rrlA
	yebG	STM2148	gapA		rrlA		yajC	trpT
	fpr	priB	yhdN		rrlG		STM1267	rrlC
	gpmA	asnS	thrS		rnpB		rprA	rrlB
	lpp	yeaQ	STM1809		selC		ynfD	rrlE
	ytfH	smpA	celC		rrfF		osmC	rrfG
	STM1485	nlpD	ybeC		tyrV		fdnI	lpdA
	rpmE2	acnB	ptsI		cysT		glnK	rrfF
	ibpA	yiiU	STM3517		rrsA		STM1829	yeeX
	STM1808	yqjE	mscL		yecA		STM1872	rrsD
	feoB	ilvA	lpxC		metW		cutC	pheR
	STM1251	STM0762	psiF		ybeL		allA	yfcZ
	STM1562	rplO	bfd		serT		allR	nifU
	aceE	yfhP	eno		rrfH		STM2336	infC
	STM0082	greA	rpoD		malM		hisQ	STM2822
	STM2823	STM3681	nifU				upp	rrlG
	dnaK	yciF	luxS				STM2505	rrlD
	yciU	yahO	bolA				yfhB	rrfE
	aceF	yadF	yfhJ				yqaE	STM2821
	yaiC	STM0359	clpX				ygbE	mtlR
	STM1309	fabG	ybeD				yohL	STM2599
	hmpA	STM1262	yeaR				rpiA	dnaJ
	fdx	crr	STM2484				yggE	trxC
	ydbL	tnpA_3	STM1023				yggN	rpsV
	STM2904	cpxP	ibpB				yhbP	ytfL
	ybiJ	relA	micF				secG	pfkB
	clpB	yciN	nifS				yhbE	deoB
	lon	ydeI	osmY				rplU	serT
	yccV	ilvL	ssb				rpsH	feoB
	ybbN	glgA					rpsL	fpr
	hcr	lrp					STM3460	pheV
	grpE	yjjY					yhfA	serU
	yhhW	ymgE					glpE	grpE
	htpG	yicC					glnL	yhhA
	recA	yceP					iclR	selC
	dnaJ	arcA					yjcH	talB
	ycfR	yifE					acs	ldhA
	infC	orf319					yjdC	gpmA
		aceK					blc	sodA
		cspE					yjfN	tyrV
		tpiA					yjfO	tyrT
		yceB					fbp	ahpC
		yacC					yjgB	mopB
		yqhE					potF	rpmE
		ecnB					lrp	yohK
		hflX					ycbK	yohJ
		STM1267					STM1020	cysT
		rsd					ycdC	htpG
		yibF					csgB	STM1809
		STM4239					csgA	ydiE
		yejL					STM1186	leuX
		blc					fabG	ybdQ
		ydiY					ycfF	ybeD
		rpoC					STM1261	ygiD
		ilvD					yniB	aceF
		fabA					STM1513	tyrU
		rpmJ					ogt	aceE
		yegS					ycjE	leuZ
		ppa					yciG	lpp
		gltI					yciF	rnpB
		tnpA_2					STM1731	mopA
		phnB					glnH	acpD
		fic					nlpD	yeaR
		ygiB					rpoS	dnaK
		rpsA					glgP	STM0402
		treF					STM1810	clpB
		frr					rmf	STM3362
		yrfG					glgA	STM1251
		secY					asnA	ibpB
		yijD					ygcA	ibpA
		efp					ytfK
		yaiA					orf319
		tpx					yhbZ
		yghA					pyrG
		yabB					asnB
		grxB					csrA
		pykF					ilvL
		ycbK					ilvA
		yhhN					relA
		acpP					fabB
		ygaD					cof
		dksA					pykF
		rplU					yncB
		STM4186					yeaG
		yceK					ycdF,ymdF
		ycdC					fhuA
		fhuA					crr
		ybaB					htrA
		dsbB					ycfH
		ftsL					secY
		rpsB					yiiU
		ddg					yjfY
		ycfF					focA
		yjbO					STM0292
		STM0355					miaA
		dnaG					ybeC
		ghmA					rplJ
		ycjE					frr
		STM2787					csrB
		ybgS					STM1262
		rfbC					hflX
		glgX					ycgB
		otsA					rplL
		icdA					ygiB
		fkpA					yabB
		ilvE					ygdI
		rpsJ					yqjC
		ycgB					yabC
		fnr					ymgE
		ycfH					icdA
		pnp					yeaH
		pflA					ptsG
		yjeB					ynhG
		pspC					dksA
		STM1186					smf
		STM1877					yliH
		glgP					serA
		yjdC					acpP
		himD					yhhN
		cof					qor
		ytfK					yrdD
		ptsG					yqjE
		yaeP					pheT
		ygcA					STM2615
		STM2615					cspE
		rpsQ					bfr
		osmC					bolA
		yeaH					ftsJ
		fis					ygiC
		rpmA					arcA
		ygaM					yodD
		tnpA_1					ftsI
		uspB					hflB
		yfcH					rpsA
		STM1731					rplE
		yhbZ					rpsG
		allA					yrfG
		STM1265					proP
		STM1513					fabF
		rplL					livJ
		nuoA					ftsZ
		rmf					rpsQ
		frwD					pflB
		pflB					asnS
		STM1851					STM1607
		sixA					cysK
		STM1829					osmE
		uppS					rpsB
		STM1261					grxA
		rpoE					rplO
		cspB					dps
		STM2748					menG
		soxR					ygfE
		amtB					dnaG
		ydhL					yobF
		rplE					acnB
		rpoA					cspC
		cutF					ybaY
		ftsZ					yeeY
		aceB					speB
		aceA					ybhL
		ppiB					nlpI
		ivbL					ilvD
		pyrG					clpX
		iclR					yfhP
		cfa					yiaG
		yecN					yqfA
		glnK					proK
		pps					ompC
		STM2173					ecnB
		yohL					rpoA
		yeeZ					ptsI
		asnB					leuT
							rpoC
							thrT
